# Supplementary material for: The Influence of Pre-IVF Day 2 TSH Levels on Treatment Success and Obstetric Outcomes: A Retrospective Single-Center Analysis with Machine Learning-Based Data Evaluation
Source: J Clin Med. 2025 Jun 20;14(13):4407. doi: 10.3390/jcm14134407 (PMC12250441; doi:10.3390/jcm14134407)
Supplement: Supplementary file 1 [file jcm-14-04407-s001.zip]

Archive with 5 entries (5 files):
- Supplementary Figure S1_sensitivity.tiff
- Supplementary Figure S2_correlation.tiff
- Supplementary Table S2_randomset.xlsx
- Supplementary Table S3_correlation.xlsx
- TSH cikk supplementary material_EV.pdf
