# Supplementary material for: The Influence of Pre-IVF Day 2 TSH Levels on Treatment Success and Obstetric Outcomes: A Retrospective Single-Center Analysis with Machine Learning-Based Data Evaluation
Source: J Clin Med. 2025 Jun 20;14(13):4407. doi: 10.3390/jcm14134407 (PMC12250441; doi:10.3390/jcm14134407)
Supplement: Supplementary file 1 [file jcm-14-04407-s001.zip › Supplementary Table S2_randomset.xlsx]

## Sheet: Sheet1
category	Full dataset	Rand500_1	Rand500_2	Rand500_3	Rand300_1	Rand300_2	Rand300_3
Non-pregnant	n.s.	n.s.	n.s.	n.s.	n.s.	n.s.	n.s.
Clinical pregnant (singleton, twin, triplet)	n.s.	n.s.	n.s.	n.s.	n.s.	n.s.	n.s.
Age (years)	n.s.	n.s.	n.s.	n.s.	n.s.	n.s.	n.s.
Height (cm)	n.s.	n.s.	n.s.	n.s.	n.s.	n.s.	n.s.
Weight (kg)	n.s.	n.s.	n.s.	n.s.	n.s.	n.s.	n.s.
BMI (kg/m^2)	n.s.	n.s.	n.s.	n.s.	n.s.	n.s.	n.s.
Number of cycle	n.s.	n.s.	n.s.	n.s.	n.s.	n.s.	n.s.
Number of discontinued cycles	n.s.	n.s.	n.s.	n.s.	n.s.	n.s.	n.s.
Number of Fallopian tube obstruction	n.s.	n.s.	n.s.	n.s.	n.s.	n.s.	n.s.
Male side	n.s.	n.s.	n.s.	n.s.	n.s.	n.s.	n.s.
Endometriosis	n.s.	n.s.	n.s.	n.s.	n.s.	n.s.	n.s.
Number of unsuccessful IUI	n.s.	n.s.	n.s.	n.s.	n.s.	n.s.	n.s.
PCOS	n.s.	n.s.	n.s.	n.s.	n.s.	n.s.	n.s.
Other - inicacio	n.s.	n.s.	n.s.	n.s.	n.s.	n.s.	n.s.
TSH (mIU/L)	***	***	***	***	***	***	***
FSH (IU/L)	n.s.	n.s.	n.s.	n.s.	*	n.s.	*
LH (IU/L)	*	n.s.	n.s.	n.s.	n.s.	n.s.	n.s.
AMH (pmol/L)	n.s.	n.s.	n.s.	n.s.	*	n.s.	n.s.
GnRH-agonist - Ultra Short	n.s.	n.s.	n.s.	n.s.	n.s.	n.s.	n.s.
GnRH-agonist - Short	n.s.	n.s.	n.s.	n.s.	n.s.	n.s.	n.s.
GnRH-agonist - Long	n.s.	n.s.	n.s.	n.s.	n.s.	n.s.	n.s.
GnRH-antagonist	n.s.	n.s.	n.s.	n.s.	n.s.	n.s.	n.s.
Duration of infertility (years)	n.s.	n.s.	n.s.	n.s.	n.s.	n.s.	n.s.
Number of births	n.s.	n.s.	*	n.s.	n.s.	n.s.	n.s.
Number of miscarriages	n.s.	n.s.	n.s.	n.s.	n.s.	n.s.	n.s.
Number of abortions	n.s.	n.s.	n.s.	n.s.	n.s.	n.s.	n.s.
Duration of stimulation (days)	n.s.	n.s.	n.s.	n.s.	***	n.s.	n.s.
Number of follicles	n.s.	*	n.s.	n.s.	**	n.s.	n.s.
Day of the transfer	n.s.	n.s.	n.s.	n.s.	n.s.	n.s.	n.s.
Embryo score of the 1st embyro	n.s.	*	n.s.	n.s.	n.s.	n.s.	n.s.
Embryo score of the 2nd embyro	n.s.	n.s.	n.s.	n.s.	n.s.	n.s.	n.s.
Embryo score of the 3rd embyro	n.s.	n.s.	n.s.	n.s.	n.s.	n.s.	n.s.
Endometrial thickness on the day of triggering hCG injection (ENDOV; mm)	n.s.	n.s.	n.s.	n.s.	n.s.	n.s.	n.s.
Endometrial thickness on the day of puncture (ENDPU; mm)	n.s.	n.s.	n.s.	n.s.	n.s.	n.s.	n.s.
Endometrial thickness on the day of embryo transfer (ENDET; mm)	n.s.	n.s.	n.s.	n.s.	n.s.	n.s.	n.s.
Paternal age (years)	n.s.	n.s.	n.s.	n.s.	n.s.	n.s.	n.s.
Sperm concentration (x 10^6/ml)	n.s.	n.s.	n.s.	*	*	n.s.	n.s.
Oligospermia	n.s.	n.s.	n.s.	n.s.	n.s.	n.s.	n.s.
Sperm motility (%)	n.s.	n.s.	n.s.	n.s.	n.s.	n.s.	*
Asthenozoospermia	n.s.	n.s.	n.s.	n.s.	n.s.	n.s.	*
Teratozoospermia	n.s.	n.s.	n.s.	n.s.	n.s.	n.s.	n.s.
Normospermia	n.s.	n.s.	n.s.	n.s.	n.s.	n.s.	n.s.
Live birth	n.s.	n.s.	n.s.	n.s.	**	n.s.	n.s.
