# Supplementary material for: The Influence of Pre-IVF Day 2 TSH Levels on Treatment Success and Obstetric Outcomes: A Retrospective Single-Center Analysis with Machine Learning-Based Data Evaluation
Source: J Clin Med. 2025 Jun 20;14(13):4407. doi: 10.3390/jcm14134407 (PMC12250441; doi:10.3390/jcm14134407)
Supplement: Supplementary file 1 [file jcm-14-04407-s001.zip › Supplementary Table S3_correlation.xlsx]

## Sheet: all
		rho	p-value
Non-pregnant	Non-pregnant	1	0
Non-pregnant	Clinical pregnant (singleton, twin, triplet)	-1	0
Non-pregnant	Age (years)	0.23814	2.86085e-14
Non-pregnant	Height (cm)	0.024888	0.433391
Non-pregnant	Weight (kg)	0.0312713	0.32491
Non-pregnant	BMI (kg/m^2)	0.0243783	0.442872
Non-pregnant	Number of cycle	0.0954775	0.00259729
Non-pregnant	Number of discontinued cycles	0.0160023	0.6145
Non-pregnant	Number of Fallopian tube obstruction	0.0168002	0.596959
Non-pregnant	Male side	0.0040406	0.898808
Non-pregnant	Endometriosis	0.0250756	0.429931
Non-pregnant	Number of unsuccessful IUI	0.0369849	0.244264
Non-pregnant	PCOS	-0.0381959	0.229151
Non-pregnant	Other - inicacio	0.0011269	0.971708
Non-pregnant	TSH (mIU/L)	0.00464422	0.883791
Non-pregnant	FSH (IU/L)	0.138436	1.19788e-05
Non-pregnant	LH (IU/L)	0.00460272	0.884823
Non-pregnant	AMH (pmol/L)	-0.149493	2.22878e-06
Non-pregnant	GnRH-agonist - Ultra Short	0.011938	0.707118
Non-pregnant	GnRH-agonist - Short	0.0535323	0.091798
Non-pregnant	GnRH-agonist - Long	-0.117148	0.000215895
Non-pregnant	GnRH-antagonist	0.0300074	0.344858
Non-pregnant	Duration of infertility (years)	0.0905196	0.00430756
Non-pregnant	Number of births	-0.0159724	0.615161
Non-pregnant	Number of miscarriages	-0.00908675	0.774889
Non-pregnant	Number of abortions	0.054074	0.0885541
Non-pregnant	Duration of stimulation (days)	0.0138361	0.663218
Non-pregnant	Number of follicles	-0.164256	1.94103e-07
Non-pregnant	Day of the transfer	-0.0504991	0.11176
Non-pregnant	Embryo score of the 1st embyro	-0.249176	1.66436e-15
Non-pregnant	Embryo score of the 2nd embyro	-0.141844	0.000285937
Non-pregnant	Embryo score of the 3rd embyro	-0.0865305	0.590617
Non-pregnant	Endometrial thickness on the day of triggering hCG injection (ENDOV; mm)	-0.044259	0.166442
Non-pregnant	Endometrial thickness on the day of puncture (ENDPU; mm)	-0.0581854	0.0802104
Non-pregnant	Endometrial thickness on the day of embryo transfer (ENDET; mm)	-0.0307134	0.334353
Non-pregnant	Paternal age (years)	0.13696	1.64047e-05
Non-pregnant	Sperm concentration (x 10^6/ml)	-0.0594784	0.0609889
Non-pregnant	Oligospermia	0.0524775	0.0983875
Non-pregnant	Sperm motility (%)	-0.0802156	0.0114506
Non-pregnant	Asthenozoospermia	0.0785856	0.0132456
Non-pregnant	Teratozoospermia	0.0429998	0.17576
Non-pregnant	Normospermia	-0.089037	0.00498859
Non-pregnant	Live birth	-0.55247	1.97219e-80
Clinical pregnant (singleton, twin, triplet)	Non-pregnant	-1	0
Clinical pregnant (singleton, twin, triplet)	Clinical pregnant (singleton, twin, triplet)	1	0
Clinical pregnant (singleton, twin, triplet)	Age (years)	-0.23814	2.86085e-14
Clinical pregnant (singleton, twin, triplet)	Height (cm)	-0.024888	0.433391
Clinical pregnant (singleton, twin, triplet)	Weight (kg)	-0.0312713	0.32491
Clinical pregnant (singleton, twin, triplet)	BMI (kg/m^2)	-0.0243783	0.442872
Clinical pregnant (singleton, twin, triplet)	Number of cycle	-0.0954775	0.00259729
Clinical pregnant (singleton, twin, triplet)	Number of discontinued cycles	-0.0160023	0.6145
Clinical pregnant (singleton, twin, triplet)	Number of Fallopian tube obstruction	-0.0168002	0.596959
Clinical pregnant (singleton, twin, triplet)	Male side	-0.0040406	0.898808
Clinical pregnant (singleton, twin, triplet)	Endometriosis	-0.0250756	0.429931
Clinical pregnant (singleton, twin, triplet)	Number of unsuccessful IUI	-0.0369849	0.244264
Clinical pregnant (singleton, twin, triplet)	PCOS	0.0381959	0.229151
Clinical pregnant (singleton, twin, triplet)	Other - inicacio	-0.0011269	0.971708
Clinical pregnant (singleton, twin, triplet)	TSH (mIU/L)	-0.00464422	0.883791
Clinical pregnant (singleton, twin, triplet)	FSH (IU/L)	-0.138436	1.19788e-05
Clinical pregnant (singleton, twin, triplet)	LH (IU/L)	-0.00460272	0.884823
Clinical pregnant (singleton, twin, triplet)	AMH (pmol/L)	0.149493	2.22878e-06
Clinical pregnant (singleton, twin, triplet)	GnRH-agonist - Ultra Short	-0.011938	0.707118
Clinical pregnant (singleton, twin, triplet)	GnRH-agonist - Short	-0.0535323	0.091798
Clinical pregnant (singleton, twin, triplet)	GnRH-agonist - Long	0.117148	0.000215895
Clinical pregnant (singleton, twin, triplet)	GnRH-antagonist	-0.0300074	0.344858
Clinical pregnant (singleton, twin, triplet)	Duration of infertility (years)	-0.0905196	0.00430756
Clinical pregnant (singleton, twin, triplet)	Number of births	0.0159724	0.615161
Clinical pregnant (singleton, twin, triplet)	Number of miscarriages	0.00908675	0.774889
Clinical pregnant (singleton, twin, triplet)	Number of abortions	-0.054074	0.0885541
Clinical pregnant (singleton, twin, triplet)	Duration of stimulation (days)	-0.0138361	0.663218
Clinical pregnant (singleton, twin, triplet)	Number of follicles	0.164256	1.94103e-07
Clinical pregnant (singleton, twin, triplet)	Day of the transfer	0.0504991	0.11176
Clinical pregnant (singleton, twin, triplet)	Embryo score of the 1st embyro	0.249176	1.66436e-15
Clinical pregnant (singleton, twin, triplet)	Embryo score of the 2nd embyro	0.141844	0.000285937
Clinical pregnant (singleton, twin, triplet)	Embryo score of the 3rd embyro	0.0865305	0.590617
Clinical pregnant (singleton, twin, triplet)	Endometrial thickness on the day of triggering hCG injection (ENDOV; mm)	0.044259	0.166442
Clinical pregnant (singleton, twin, triplet)	Endometrial thickness on the day of puncture (ENDPU; mm)	0.0581854	0.0802104
Clinical pregnant (singleton, twin, triplet)	Endometrial thickness on the day of embryo transfer (ENDET; mm)	0.0307134	0.334353
Clinical pregnant (singleton, twin, triplet)	Paternal age (years)	-0.13696	1.64047e-05
Clinical pregnant (singleton, twin, triplet)	Sperm concentration (x 10^6/ml)	0.0594784	0.0609889
Clinical pregnant (singleton, twin, triplet)	Oligospermia	-0.0524775	0.0983875
Clinical pregnant (singleton, twin, triplet)	Sperm motility (%)	0.0802156	0.0114506
Clinical pregnant (singleton, twin, triplet)	Asthenozoospermia	-0.0785856	0.0132456
Clinical pregnant (singleton, twin, triplet)	Teratozoospermia	-0.0429998	0.17576
Clinical pregnant (singleton, twin, triplet)	Normospermia	0.089037	0.00498859
Clinical pregnant (singleton, twin, triplet)	Live birth	0.55247	1.97219e-80
Age (years)	Non-pregnant	0.23814	2.86085e-14
Age (years)	Clinical pregnant (singleton, twin, triplet)	-0.23814	2.86085e-14
Age (years)	Age (years)	1	0
Age (years)	Height (cm)	0.0403756	0.203648
Age (years)	Weight (kg)	0.0997243	0.001653
Age (years)	BMI (kg/m^2)	0.0904609	0.00433284
Age (years)	Number of cycle	0.172776	4.27999e-08
Age (years)	Number of discontinued cycles	0.0233198	0.462933
Age (years)	Number of Fallopian tube obstruction	-0.0182586	0.565504
Age (years)	Male side	-0.0816566	0.0100468
Age (years)	Endometriosis	-0.0351317	0.268721
Age (years)	Number of unsuccessful IUI	0.0250161	0.431026
Age (years)	PCOS	-0.195941	4.75013e-10
Age (years)	Other - inicacio	0.151534	1.61196e-06
Age (years)	TSH (mIU/L)	-0.0092951	0.769871
Age (years)	FSH (IU/L)	0.257805	1.53679e-16
Age (years)	LH (IU/L)	-0.108395	0.000622718
Age (years)	AMH (pmol/L)	-0.315318	2.32065e-24
Age (years)	GnRH-agonist - Ultra Short	0.0510167	0.10813
Age (years)	GnRH-agonist - Short	0.0513058	0.106144
Age (years)	GnRH-agonist - Long	-0.127403	5.67181e-05
Age (years)	GnRH-antagonist	0.0295287	0.352611
Age (years)	Duration of infertility (years)	0.122423	0.000109965
Age (years)	Number of births	0.20706	4.45327e-11
Age (years)	Number of miscarriages	0.0835586	0.00842907
Age (years)	Number of abortions	0.0878835	0.00558413
Age (years)	Duration of stimulation (days)	-0.0355022	0.263701
Age (years)	Number of follicles	-0.336701	9.55183e-28
Age (years)	Day of the transfer	-0.0521224	0.100689
Age (years)	Embryo score of the 1st embyro	-0.1105	0.000489191
Age (years)	Embryo score of the 2nd embyro	-0.0758593	0.0532233
Age (years)	Embryo score of the 3rd embyro	-0.0890551	0.579785
Age (years)	Endometrial thickness on the day of triggering hCG injection (ENDOV; mm)	-0.068841	0.0312583
Age (years)	Endometrial thickness on the day of puncture (ENDPU; mm)	-0.0882906	0.00787024
Age (years)	Endometrial thickness on the day of embryo transfer (ENDET; mm)	-0.030564	0.336711
Age (years)	Paternal age (years)	0.542337	2.95336e-76
Age (years)	Sperm concentration (x 10^6/ml)	0.091937	0.00373634
Age (years)	Oligospermia	-0.0573258	0.0709721
Age (years)	Sperm motility (%)	0.0172244	0.587729
Age (years)	Asthenozoospermia	0.00608101	0.848224
Age (years)	Teratozoospermia	-0.0639115	0.0440627
Age (years)	Normospermia	0.00944816	0.766191
Age (years)	Live birth	-0.144733	4.66725e-06
Height (cm)	Non-pregnant	0.024888	0.433391
Height (cm)	Clinical pregnant (singleton, twin, triplet)	-0.024888	0.433391
Height (cm)	Age (years)	0.0403756	0.203648
Height (cm)	Height (cm)	1	0
Height (cm)	Weight (kg)	0.289476	1.27242e-20
Height (cm)	BMI (kg/m^2)	-0.0639496	0.0439362
Height (cm)	Number of cycle	0.00163707	0.958909
Height (cm)	Number of discontinued cycles	-0.00710427	0.823076
Height (cm)	Number of Fallopian tube obstruction	-0.0385806	0.224492
Height (cm)	Male side	0.0186321	0.557578
Height (cm)	Endometriosis	0.0363177	0.252882
Height (cm)	Number of unsuccessful IUI	-0.062614	0.0485484
Height (cm)	PCOS	-0.0323529	0.308449
Height (cm)	Other - inicacio	0.0863579	0.00646994
Height (cm)	TSH (mIU/L)	-0.00184322	0.95374
Height (cm)	FSH (IU/L)	0.0954578	0.00260262
Height (cm)	LH (IU/L)	-0.0088153	0.78144
Height (cm)	AMH (pmol/L)	-0.0697577	0.0279415
Height (cm)	GnRH-agonist - Ultra Short	-0.00247468	0.93792
Height (cm)	GnRH-agonist - Short	-0.089686	0.00467934
Height (cm)	GnRH-agonist - Long	-0.0357249	0.260716
Height (cm)	GnRH-antagonist	0.0934058	0.00321777
Height (cm)	Duration of infertility (years)	-0.10254	0.00121349
Height (cm)	Number of births	-0.00633316	0.842012
Height (cm)	Number of miscarriages	0.0116531	0.713798
Height (cm)	Number of abortions	-0.0360689	0.25615
Height (cm)	Duration of stimulation (days)	-0.0352646	0.266912
Height (cm)	Number of follicles	-0.0251941	0.427754
Height (cm)	Day of the transfer	-0.051027	0.108059
Height (cm)	Embryo score of the 1st embyro	0.0178594	0.574227
Height (cm)	Embryo score of the 2nd embyro	0.0287855	0.463785
Height (cm)	Embryo score of the 3rd embyro	0.154196	0.335761
Height (cm)	Endometrial thickness on the day of triggering hCG injection (ENDOV; mm)	0.159672	5.1178e-07
Height (cm)	Endometrial thickness on the day of puncture (ENDPU; mm)	0.1669	4.43182e-07
Height (cm)	Endometrial thickness on the day of embryo transfer (ENDET; mm)	0.115833	0.000259908
Height (cm)	Paternal age (years)	0.0474574	0.137049
Height (cm)	Sperm concentration (x 10^6/ml)	-0.0276179	0.384648
Height (cm)	Oligospermia	0.0403482	0.203955
Height (cm)	Sperm motility (%)	-0.0839096	0.00815733
Height (cm)	Asthenozoospermia	0.0795217	0.0121866
Height (cm)	Teratozoospermia	0.0462993	0.144862
Height (cm)	Normospermia	-0.0715991	0.0240532
Height (cm)	Live birth	-0.0039587	0.900849
Weight (kg)	Non-pregnant	0.0312713	0.32491
Weight (kg)	Clinical pregnant (singleton, twin, triplet)	-0.0312713	0.32491
Weight (kg)	Age (years)	0.0997243	0.001653
Weight (kg)	Height (cm)	0.289476	1.27242e-20
Weight (kg)	Weight (kg)	1	0
Weight (kg)	BMI (kg/m^2)	0.93386	0
Weight (kg)	Number of cycle	0.00858131	0.7871
Weight (kg)	Number of discontinued cycles	0.0326678	0.30376
Weight (kg)	Number of Fallopian tube obstruction	0.0214877	0.498822
Weight (kg)	Male side	0.0748832	0.0182723
Weight (kg)	Endometriosis	-0.108966	0.000582503
Weight (kg)	Number of unsuccessful IUI	-0.0758339	0.0168436
Weight (kg)	PCOS	0.0169693	0.593272
Weight (kg)	Other - inicacio	-0.0160027	0.614492
Weight (kg)	TSH (mIU/L)	0.0193217	0.543085
Weight (kg)	FSH (IU/L)	-0.100972	0.00144274
Weight (kg)	LH (IU/L)	-0.203019	1.06933e-10
Weight (kg)	AMH (pmol/L)	-0.024701	0.436856
Weight (kg)	GnRH-agonist - Ultra Short	0.0135217	0.670415
Weight (kg)	GnRH-agonist - Short	-0.0387214	0.222804
Weight (kg)	GnRH-agonist - Long	0.0360757	0.256061
Weight (kg)	GnRH-antagonist	0.00429689	0.892428
Weight (kg)	Duration of infertility (years)	0.12146	0.000124634
Weight (kg)	Number of births	0.0644713	0.042238
Weight (kg)	Number of miscarriages	0.0924035	0.00356398
Weight (kg)	Number of abortions	0.0399879	0.208027
Weight (kg)	Duration of stimulation (days)	0.149139	2.35666e-06
Weight (kg)	Number of follicles	-0.0456051	0.150991
Weight (kg)	Day of the transfer	-0.0226868	0.475169
Weight (kg)	Embryo score of the 1st embyro	-0.0600932	0.0584881
Weight (kg)	Embryo score of the 2nd embyro	-0.0534577	0.173432
Weight (kg)	Embryo score of the 3rd embyro	0.238301	0.133513
Weight (kg)	Endometrial thickness on the day of triggering hCG injection (ENDOV; mm)	0.127756	6.10597e-05
Weight (kg)	Endometrial thickness on the day of puncture (ENDPU; mm)	0.133725	5.44954e-05
Weight (kg)	Endometrial thickness on the day of embryo transfer (ENDET; mm)	0.171828	5.32406e-08
Weight (kg)	Paternal age (years)	0.0477023	0.135032
Weight (kg)	Sperm concentration (x 10^6/ml)	-0.100547	0.0015114
Weight (kg)	Oligospermia	0.0490081	0.122753
Weight (kg)	Sperm motility (%)	-0.104276	0.000999166
Weight (kg)	Asthenozoospermia	0.0932066	0.00328402
Weight (kg)	Teratozoospermia	0.0281664	0.375275
Weight (kg)	Normospermia	-0.104302	0.000996163
Weight (kg)	Live birth	0.0148153	0.641003
BMI (kg/m^2)	Non-pregnant	0.0243783	0.442872
BMI (kg/m^2)	Clinical pregnant (singleton, twin, triplet)	-0.0243783	0.442872
BMI (kg/m^2)	Age (years)	0.0904609	0.00433284
BMI (kg/m^2)	Height (cm)	-0.0639496	0.0439362
BMI (kg/m^2)	Weight (kg)	0.93386	0
BMI (kg/m^2)	BMI (kg/m^2)	1	0
BMI (kg/m^2)	Number of cycle	0.00768518	0.808878
BMI (kg/m^2)	Number of discontinued cycles	0.0365801	0.249468
BMI (kg/m^2)	Number of Fallopian tube obstruction	0.0375073	0.237662
BMI (kg/m^2)	Male side	0.0713696	0.0245107
BMI (kg/m^2)	Endometriosis	-0.124774	8.06969e-05
BMI (kg/m^2)	Number of unsuccessful IUI	-0.0542754	0.087372
BMI (kg/m^2)	PCOS	0.017703	0.577393
BMI (kg/m^2)	Other - inicacio	-0.0467057	0.141363
BMI (kg/m^2)	TSH (mIU/L)	0.0240441	0.449152
BMI (kg/m^2)	FSH (IU/L)	-0.13871	1.15069e-05
BMI (kg/m^2)	LH (IU/L)	-0.208722	3.08971e-11
BMI (kg/m^2)	AMH (pmol/L)	-0.00885401	0.780505
BMI (kg/m^2)	GnRH-agonist - Ultra Short	0.0154596	0.626558
BMI (kg/m^2)	GnRH-agonist - Short	-0.00677887	0.831055
BMI (kg/m^2)	GnRH-agonist - Long	0.0488198	0.124199
BMI (kg/m^2)	GnRH-antagonist	-0.0292198	0.357673
BMI (kg/m^2)	Duration of infertility (years)	0.169209	8.13562e-08
BMI (kg/m^2)	Number of births	0.0712418	0.0247687
BMI (kg/m^2)	Number of miscarriages	0.0930051	0.00335232
BMI (kg/m^2)	Number of abortions	0.0515992	0.104157
BMI (kg/m^2)	Duration of stimulation (days)	0.169932	7.14985e-08
BMI (kg/m^2)	Number of follicles	-0.0422608	0.183309
BMI (kg/m^2)	Day of the transfer	-0.00364267	0.908728
BMI (kg/m^2)	Embryo score of the 1st embyro	-0.0698338	0.0278494
BMI (kg/m^2)	Embryo score of the 2nd embyro	-0.0692994	0.0774768
BMI (kg/m^2)	Embryo score of the 3rd embyro	0.191839	0.229526
BMI (kg/m^2)	Endometrial thickness on the day of triggering hCG injection (ENDOV; mm)	0.0737544	0.021005
BMI (kg/m^2)	Endometrial thickness on the day of puncture (ENDPU; mm)	0.0788761	0.0176316
BMI (kg/m^2)	Endometrial thickness on the day of embryo transfer (ENDET; mm)	0.13284	2.75251e-05
BMI (kg/m^2)	Paternal age (years)	0.0348555	0.274939
BMI (kg/m^2)	Sperm concentration (x 10^6/ml)	-0.095966	0.00246789
BMI (kg/m^2)	Oligospermia	0.037576	0.236802
BMI (kg/m^2)	Sperm motility (%)	-0.0791504	0.0125974
BMI (kg/m^2)	Asthenozoospermia	0.0688271	0.0301046
BMI (kg/m^2)	Teratozoospermia	0.0165143	0.603219
BMI (kg/m^2)	Normospermia	-0.0846726	0.00759347
BMI (kg/m^2)	Live birth	0.0148188	0.640925
Number of cycle	Non-pregnant	0.0954775	0.00259729
Number of cycle	Clinical pregnant (singleton, twin, triplet)	-0.0954775	0.00259729
Number of cycle	Age (years)	0.172776	4.27999e-08
Number of cycle	Height (cm)	0.00163707	0.958909
Number of cycle	Weight (kg)	0.00858131	0.7871
Number of cycle	BMI (kg/m^2)	0.00768518	0.808878
Number of cycle	Number of cycle	1	0
Number of cycle	Number of discontinued cycles	0.445527	1.37654e-49
Number of cycle	Number of Fallopian tube obstruction	0.0854423	0.00706034
Number of cycle	Male side	0.112142	0.000399315
Number of cycle	Endometriosis	0.012804	0.686958
Number of cycle	Number of unsuccessful IUI	0.017832	0.574623
Number of cycle	PCOS	0.00246888	0.938066
Number of cycle	Other - inicacio	-0.111979	0.000407246
Number of cycle	TSH (mIU/L)	-0.00944433	0.766283
Number of cycle	FSH (IU/L)	0.0449377	0.157068
Number of cycle	LH (IU/L)	-0.0135049	0.670802
Number of cycle	AMH (pmol/L)	-0.0176579	0.578364
Number of cycle	GnRH-agonist - Ultra Short	0.105289	0.000890779
Number of cycle	GnRH-agonist - Short	0.067913	0.0323675
Number of cycle	GnRH-agonist - Long	-0.0343177	0.279976
Number of cycle	GnRH-antagonist	-0.0548235	0.0842186
Number of cycle	Duration of infertility (years)	0.212858	1.22753e-11
Number of cycle	Number of births	0.0369713	0.244438
Number of cycle	Number of miscarriages	-0.0307313	0.333339
Number of cycle	Number of abortions	0.0654295	0.0392628
Number of cycle	Duration of stimulation (days)	0.0068847	0.828458
Number of cycle	Number of follicles	-0.0769427	0.015302
Number of cycle	Day of the transfer	0.0173372	0.585286
Number of cycle	Embryo score of the 1st embyro	-0.0491506	0.121855
Number of cycle	Embryo score of the 2nd embyro	-0.0368637	0.348063
Number of cycle	Embryo score of the 3rd embyro	-0.396075	0.0103629
Number of cycle	Endometrial thickness on the day of triggering hCG injection (ENDOV; mm)	0.00560989	0.86084
Number of cycle	Endometrial thickness on the day of puncture (ENDPU; mm)	-0.0297885	0.370736
Number of cycle	Endometrial thickness on the day of embryo transfer (ENDET; mm)	0.00456864	0.885842
Number of cycle	Paternal age (years)	0.169649	8.74433e-08
Number of cycle	Sperm concentration (x 10^6/ml)	-0.0917451	0.00380943
Number of cycle	Oligospermia	0.0823803	0.00940132
Number of cycle	Sperm motility (%)	-0.104597	0.000963548
Number of cycle	Asthenozoospermia	0.0897659	0.00464247
Number of cycle	Teratozoospermia	0.0555673	0.0800877
Number of cycle	Normospermia	-0.0938567	0.00307226
Number of cycle	Live birth	-0.0416298	0.189943
Number of discontinued cycles	Non-pregnant	0.0160023	0.6145
Number of discontinued cycles	Clinical pregnant (singleton, twin, triplet)	-0.0160023	0.6145
Number of discontinued cycles	Age (years)	0.0233198	0.462933
Number of discontinued cycles	Height (cm)	-0.00710427	0.823076
Number of discontinued cycles	Weight (kg)	0.0326678	0.30376
Number of discontinued cycles	BMI (kg/m^2)	0.0365801	0.249468
Number of discontinued cycles	Number of cycle	0.445527	1.37654e-49
Number of discontinued cycles	Number of discontinued cycles	1	0
Number of discontinued cycles	Number of Fallopian tube obstruction	0.0278486	0.380688
Number of discontinued cycles	Male side	0.0588067	0.0639712
Number of discontinued cycles	Endometriosis	0.00658122	0.83591
Number of discontinued cycles	Number of unsuccessful IUI	-5.62031e-05	0.998589
Number of discontinued cycles	PCOS	0.0427482	0.178304
Number of discontinued cycles	Other - inicacio	-0.0368068	0.246544
Number of discontinued cycles	TSH (mIU/L)	-0.0416231	0.190013
Number of discontinued cycles	FSH (IU/L)	-0.000852395	0.978598
Number of discontinued cycles	LH (IU/L)	0.0188966	0.551998
Number of discontinued cycles	AMH (pmol/L)	0.0505591	0.111334
Number of discontinued cycles	GnRH-agonist - Ultra Short	0.00951199	0.764658
Number of discontinued cycles	GnRH-agonist - Short	0.0757313	0.016993
Number of discontinued cycles	GnRH-agonist - Long	-0.0512263	0.106687
Number of discontinued cycles	GnRH-antagonist	-0.0287483	0.365487
Number of discontinued cycles	Duration of infertility (years)	0.107771	0.000669705
Number of discontinued cycles	Number of births	0.015596	0.623519
Number of discontinued cycles	Number of miscarriages	-0.0470942	0.13808
Number of discontinued cycles	Number of abortions	0.0177982	0.575348
Number of discontinued cycles	Duration of stimulation (days)	0.00369639	0.907388
Number of discontinued cycles	Number of follicles	0.00830655	0.793761
Number of discontinued cycles	Day of the transfer	-0.00507879	0.873006
Number of discontinued cycles	Embryo score of the 1st embyro	-0.00305678	0.923397
Number of discontinued cycles	Embryo score of the 2nd embyro	0.0152097	0.69872
Number of discontinued cycles	Embryo score of the 3rd embyro	-0.187416	0.240649
Number of discontinued cycles	Endometrial thickness on the day of triggering hCG injection (ENDOV; mm)	0.0163655	0.609043
Number of discontinued cycles	Endometrial thickness on the day of puncture (ENDPU; mm)	-0.0116606	0.726101
Number of discontinued cycles	Endometrial thickness on the day of embryo transfer (ENDET; mm)	0.00108884	0.972705
Number of discontinued cycles	Paternal age (years)	-0.0182034	0.568645
Number of discontinued cycles	Sperm concentration (x 10^6/ml)	-0.0477318	0.132818
Number of discontinued cycles	Oligospermia	0.0361304	0.255339
Number of discontinued cycles	Sperm motility (%)	-0.0398617	0.209466
Number of discontinued cycles	Asthenozoospermia	0.0440208	0.165715
Number of discontinued cycles	Teratozoospermia	-0.000675347	0.983042
Number of discontinued cycles	Normospermia	-0.0521674	0.100395
Number of discontinued cycles	Live birth	-0.000329569	0.991724
Number of Fallopian tube obstruction	Non-pregnant	0.0168002	0.596959
Number of Fallopian tube obstruction	Clinical pregnant (singleton, twin, triplet)	-0.0168002	0.596959
Number of Fallopian tube obstruction	Age (years)	-0.0182586	0.565504
Number of Fallopian tube obstruction	Height (cm)	-0.0385806	0.224492
Number of Fallopian tube obstruction	Weight (kg)	0.0214877	0.498822
Number of Fallopian tube obstruction	BMI (kg/m^2)	0.0375073	0.237662
Number of Fallopian tube obstruction	Number of cycle	0.0854423	0.00706034
Number of Fallopian tube obstruction	Number of discontinued cycles	0.0278486	0.380688
Number of Fallopian tube obstruction	Number of Fallopian tube obstruction	1	0
Number of Fallopian tube obstruction	Male side	-0.119288	0.000164739
Number of Fallopian tube obstruction	Endometriosis	0.0633274	0.0460366
Number of Fallopian tube obstruction	Number of unsuccessful IUI	-0.174426	3.16532e-08
Number of Fallopian tube obstruction	PCOS	-0.0211257	0.506086
Number of Fallopian tube obstruction	Other - inicacio	-0.278573	3.72115e-19
Number of Fallopian tube obstruction	TSH (mIU/L)	-0.0311715	0.326457
Number of Fallopian tube obstruction	FSH (IU/L)	0.0207196	0.514297
Number of Fallopian tube obstruction	LH (IU/L)	-0.0364838	0.250718
Number of Fallopian tube obstruction	AMH (pmol/L)	-0.0101431	0.74955
Number of Fallopian tube obstruction	GnRH-agonist - Ultra Short	0.0515766	0.104309
Number of Fallopian tube obstruction	GnRH-agonist - Short	0.0188054	0.553917
Number of Fallopian tube obstruction	GnRH-agonist - Long	0.0269879	0.39559
Number of Fallopian tube obstruction	GnRH-antagonist	-0.0434144	0.171628
Number of Fallopian tube obstruction	Duration of infertility (years)	0.0633769	0.0458667
Number of Fallopian tube obstruction	Number of births	-0.00579474	0.855289
Number of Fallopian tube obstruction	Number of miscarriages	0.0222821	0.483082
Number of Fallopian tube obstruction	Number of abortions	0.0836263	0.00837599
Number of Fallopian tube obstruction	Duration of stimulation (days)	-0.0221532	0.485617
Number of Fallopian tube obstruction	Number of follicles	-0.0221028	0.486611
Number of Fallopian tube obstruction	Day of the transfer	0.0807161	0.0109445
Number of Fallopian tube obstruction	Embryo score of the 1st embyro	-0.0182425	0.566041
Number of Fallopian tube obstruction	Embryo score of the 2nd embyro	0.0428955	0.274823
Number of Fallopian tube obstruction	Embryo score of the 3rd embyro	0.00858377	0.957521
Number of Fallopian tube obstruction	Endometrial thickness on the day of triggering hCG injection (ENDOV; mm)	0.0165752	0.604463
Number of Fallopian tube obstruction	Endometrial thickness on the day of puncture (ENDPU; mm)	-0.0418129	0.20887
Number of Fallopian tube obstruction	Endometrial thickness on the day of embryo transfer (ENDET; mm)	-0.0298419	0.348256
Number of Fallopian tube obstruction	Paternal age (years)	-0.0544927	0.0877117
Number of Fallopian tube obstruction	Sperm concentration (x 10^6/ml)	0.0634417	0.0456446
Number of Fallopian tube obstruction	Oligospermia	-0.117859	0.000197448
Number of Fallopian tube obstruction	Sperm motility (%)	0.0770051	0.015219
Number of Fallopian tube obstruction	Asthenozoospermia	-0.0851335	0.00727007
Number of Fallopian tube obstruction	Teratozoospermia	-0.105676	0.000852409
Number of Fallopian tube obstruction	Normospermia	0.105319	0.000887738
Number of Fallopian tube obstruction	Live birth	0.00427873	0.892879
Male side	Non-pregnant	0.0040406	0.898808
Male side	Clinical pregnant (singleton, twin, triplet)	-0.0040406	0.898808
Male side	Age (years)	-0.0816566	0.0100468
Male side	Height (cm)	0.0186321	0.557578
Male side	Weight (kg)	0.0748832	0.0182723
Male side	BMI (kg/m^2)	0.0713696	0.0245107
Male side	Number of cycle	0.112142	0.000399315
Male side	Number of discontinued cycles	0.0588067	0.0639712
Male side	Number of Fallopian tube obstruction	-0.119288	0.000164739
Male side	Male side	1	0
Male side	Endometriosis	-0.0350078	0.270413
Male side	Number of unsuccessful IUI	-0.137403	1.39284e-05
Male side	PCOS	0.00668283	0.833413
Male side	Other - inicacio	-0.408305	3.50189e-41
Male side	TSH (mIU/L)	-0.045789	0.149349
Male side	FSH (IU/L)	-0.0168864	0.595079
Male side	LH (IU/L)	-0.0201924	0.52506
Male side	AMH (pmol/L)	0.0528856	0.0957945
Male side	GnRH-agonist - Ultra Short	-0.0071711	0.82144
Male side	GnRH-agonist - Short	0.055162	0.0823178
Male side	GnRH-agonist - Long	-0.0292302	0.357502
Male side	GnRH-antagonist	-0.0229276	0.470493
Male side	Duration of infertility (years)	0.0354735	0.264088
Male side	Number of births	0.00117197	0.970577
Male side	Number of miscarriages	-0.0131634	0.678655
Male side	Number of abortions	-0.0739475	0.0197807
Male side	Duration of stimulation (days)	-0.0562169	0.0766155
Male side	Number of follicles	0.025916	0.41463
Male side	Day of the transfer	0.0358212	0.259432
Male side	Embryo score of the 1st embyro	-0.0316402	0.319476
Male side	Embryo score of the 2nd embyro	-0.0927274	0.0180475
Male side	Embryo score of the 3rd embyro	-0.156087	0.329796
Male side	Endometrial thickness on the day of triggering hCG injection (ENDOV; mm)	0.0302186	0.344905
Male side	Endometrial thickness on the day of puncture (ENDPU; mm)	0.0636689	0.0555358
Male side	Endometrial thickness on the day of embryo transfer (ENDET; mm)	0.0137826	0.66492
Male side	Paternal age (years)	0.0158429	0.619811
Male side	Sperm concentration (x 10^6/ml)	-0.437714	9.80254e-48
Male side	Oligospermia	0.447866	3.75794e-50
Male side	Sperm motility (%)	-0.371468	7.54959e-34
Male side	Asthenozoospermia	0.295159	2.06285e-21
Male side	Teratozoospermia	0.376677	7.88697e-35
Male side	Normospermia	-0.40622	9.65615e-41
Male side	Live birth	-0.00906559	0.775399
Endometriosis	Non-pregnant	0.0250756	0.429931
Endometriosis	Clinical pregnant (singleton, twin, triplet)	-0.0250756	0.429931
Endometriosis	Age (years)	-0.0351317	0.268721
Endometriosis	Height (cm)	0.0363177	0.252882
Endometriosis	Weight (kg)	-0.108966	0.000582503
Endometriosis	BMI (kg/m^2)	-0.124774	8.06969e-05
Endometriosis	Number of cycle	0.012804	0.686958
Endometriosis	Number of discontinued cycles	0.00658122	0.83591
Endometriosis	Number of Fallopian tube obstruction	0.0633274	0.0460366
Endometriosis	Male side	-0.0350078	0.270413
Endometriosis	Endometriosis	1	0
Endometriosis	Number of unsuccessful IUI	-0.0743101	0.0191837
Endometriosis	PCOS	0.0188564	0.552842
Endometriosis	Other - inicacio	-0.137178	1.43899e-05
Endometriosis	TSH (mIU/L)	0.0343354	0.279729
Endometriosis	FSH (IU/L)	0.101927	0.00129875
Endometriosis	LH (IU/L)	0.027803	0.381471
Endometriosis	AMH (pmol/L)	-0.0716203	0.0240113
Endometriosis	GnRH-agonist - Ultra Short	-0.0216254	0.496075
Endometriosis	GnRH-agonist - Short	-0.0219256	0.490113
Endometriosis	GnRH-agonist - Long	-0.0279221	0.379433
Endometriosis	GnRH-antagonist	0.0397467	0.210785
Endometriosis	Duration of infertility (years)	-0.0248557	0.433989
Endometriosis	Number of births	-0.0336656	0.289221
Endometriosis	Number of miscarriages	-0.0630067	0.0471519
Endometriosis	Number of abortions	-0.0849537	0.00739473
Endometriosis	Duration of stimulation (days)	-0.0127566	0.688056
Endometriosis	Number of follicles	-0.0409107	0.197715
Endometriosis	Day of the transfer	0.0242346	0.445567
Endometriosis	Embryo score of the 1st embyro	0.0224782	0.47946
Endometriosis	Embryo score of the 2nd embyro	0.0388738	0.32239
Endometriosis	Embryo score of the 3rd embyro	0.126917	0.429098
Endometriosis	Endometrial thickness on the day of triggering hCG injection (ENDOV; mm)	-0.0373817	0.242585
Endometriosis	Endometrial thickness on the day of puncture (ENDPU; mm)	-0.0316055	0.342256
Endometriosis	Endometrial thickness on the day of embryo transfer (ENDET; mm)	-0.0465001	0.143732
Endometriosis	Paternal age (years)	-0.0524082	0.100552
Endometriosis	Sperm concentration (x 10^6/ml)	0.0751231	0.0179021
Endometriosis	Oligospermia	-0.0484028	0.12745
Endometriosis	Sperm motility (%)	0.00841847	0.791046
Endometriosis	Asthenozoospermia	-0.0181595	0.567616
Endometriosis	Teratozoospermia	0.00603786	0.849288
Endometriosis	Normospermia	0.0298355	0.347629
Endometriosis	Live birth	0.0152755	0.630671
Number of unsuccessful IUI	Non-pregnant	0.0369849	0.244264
Number of unsuccessful IUI	Clinical pregnant (singleton, twin, triplet)	-0.0369849	0.244264
Number of unsuccessful IUI	Age (years)	0.0250161	0.431026
Number of unsuccessful IUI	Height (cm)	-0.062614	0.0485484
Number of unsuccessful IUI	Weight (kg)	-0.0758339	0.0168436
Number of unsuccessful IUI	BMI (kg/m^2)	-0.0542754	0.087372
Number of unsuccessful IUI	Number of cycle	0.017832	0.574623
Number of unsuccessful IUI	Number of discontinued cycles	-5.62031e-05	0.998589
Number of unsuccessful IUI	Number of Fallopian tube obstruction	-0.174426	3.16532e-08
Number of unsuccessful IUI	Male side	-0.137403	1.39284e-05
Number of unsuccessful IUI	Endometriosis	-0.0743101	0.0191837
Number of unsuccessful IUI	Number of unsuccessful IUI	1	0
Number of unsuccessful IUI	PCOS	-0.0546231	0.0853608
Number of unsuccessful IUI	Other - inicacio	-0.278573	3.72115e-19
Number of unsuccessful IUI	TSH (mIU/L)	-0.0405892	0.201264
Number of unsuccessful IUI	FSH (IU/L)	-0.0407843	0.199105
Number of unsuccessful IUI	LH (IU/L)	0.010044	0.751915
Number of unsuccessful IUI	AMH (pmol/L)	-0.0335993	0.290172
Number of unsuccessful IUI	GnRH-agonist - Ultra Short	0.0197459	0.534265
Number of unsuccessful IUI	GnRH-agonist - Short	0.0552421	0.081873
Number of unsuccessful IUI	GnRH-agonist - Long	-0.017789	0.575545
Number of unsuccessful IUI	GnRH-antagonist	-0.0362922	0.253216
Number of unsuccessful IUI	Duration of infertility (years)	0.0568648	0.0732756
Number of unsuccessful IUI	Number of births	-0.0307046	0.333759
Number of unsuccessful IUI	Number of miscarriages	-0.00573009	0.856886
Number of unsuccessful IUI	Number of abortions	-0.0720998	0.0230806
Number of unsuccessful IUI	Duration of stimulation (days)	0.00411118	0.89705
Number of unsuccessful IUI	Number of follicles	0.0238636	0.452563
Number of unsuccessful IUI	Day of the transfer	0.0525652	0.0978254
Number of unsuccessful IUI	Embryo score of the 1st embyro	0.0112842	0.722612
Number of unsuccessful IUI	Embryo score of the 2nd embyro	-0.0139451	0.72269
Number of unsuccessful IUI	Embryo score of the 3rd embyro	0.158666	0.321767
Number of unsuccessful IUI	Endometrial thickness on the day of triggering hCG injection (ENDOV; mm)	-0.00438345	0.891047
Number of unsuccessful IUI	Endometrial thickness on the day of puncture (ENDPU; mm)	-0.0275451	0.407865
Number of unsuccessful IUI	Endometrial thickness on the day of embryo transfer (ENDET; mm)	-0.00802927	0.800794
Number of unsuccessful IUI	Paternal age (years)	0.0201451	0.528127
Number of unsuccessful IUI	Sperm concentration (x 10^6/ml)	0.102938	0.00116084
Number of unsuccessful IUI	Oligospermia	-0.103097	0.0011405
Number of unsuccessful IUI	Sperm motility (%)	0.0973533	0.00213186
Number of unsuccessful IUI	Asthenozoospermia	-0.0670776	0.0345613
Number of unsuccessful IUI	Teratozoospermia	-0.077505	0.0145686
Number of unsuccessful IUI	Normospermia	0.0687506	0.0302885
Number of unsuccessful IUI	Live birth	-0.0178888	0.573404
PCOS	Non-pregnant	-0.0381959	0.229151
PCOS	Clinical pregnant (singleton, twin, triplet)	0.0381959	0.229151
PCOS	Age (years)	-0.195941	4.75013e-10
PCOS	Height (cm)	-0.0323529	0.308449
PCOS	Weight (kg)	0.0169693	0.593272
PCOS	BMI (kg/m^2)	0.017703	0.577393
PCOS	Number of cycle	0.00246888	0.938066
PCOS	Number of discontinued cycles	0.0427482	0.178304
PCOS	Number of Fallopian tube obstruction	-0.0211257	0.506086
PCOS	Male side	0.00668283	0.833413
PCOS	Endometriosis	0.0188564	0.552842
PCOS	Number of unsuccessful IUI	-0.0546231	0.0853608
PCOS	PCOS	1	0
PCOS	Other - inicacio	-0.131754	3.11675e-05
PCOS	TSH (mIU/L)	-0.0558695	0.0784568
PCOS	FSH (IU/L)	-0.118793	0.00017545
PCOS	LH (IU/L)	0.188362	2.20707e-09
PCOS	AMH (pmol/L)	0.406694	7.67194e-41
PCOS	GnRH-agonist - Ultra Short	-0.0207703	0.513267
PCOS	GnRH-agonist - Short	-0.0167345	0.598395
PCOS	GnRH-agonist - Long	0.143225	5.87103e-06
PCOS	GnRH-antagonist	-0.0733931	0.0207246
PCOS	Duration of infertility (years)	0.019541	0.538516
PCOS	Number of births	-0.0594324	0.0611892
PCOS	Number of miscarriages	-0.0397385	0.210879
PCOS	Number of abortions	-0.051307	0.106136
PCOS	Duration of stimulation (days)	0.085049	0.00732843
PCOS	Number of follicles	0.183016	6.28301e-09
PCOS	Day of the transfer	-0.000777155	0.980487
PCOS	Embryo score of the 1st embyro	-0.0227886	0.473413
PCOS	Embryo score of the 2nd embyro	-0.0221739	0.572545
PCOS	Embryo score of the 3rd embyro	0.0886147	0.581668
PCOS	Endometrial thickness on the day of triggering hCG injection (ENDOV; mm)	0.0219265	0.493178
PCOS	Endometrial thickness on the day of puncture (ENDPU; mm)	0.0507798	0.126887
PCOS	Endometrial thickness on the day of embryo transfer (ENDET; mm)	0.0347587	0.274567
PCOS	Paternal age (years)	-0.15324	1.38654e-06
PCOS	Sperm concentration (x 10^6/ml)	-0.0427409	0.178378
PCOS	Oligospermia	0.0136586	0.667279
PCOS	Sperm motility (%)	-0.00360257	0.909728
PCOS	Asthenozoospermia	-0.0351191	0.268892
PCOS	Teratozoospermia	0.0464737	0.143352
PCOS	Normospermia	0.0194338	0.540748
PCOS	Live birth	0.0479937	0.130702
Other - inicacio	Non-pregnant	0.0011269	0.971708
Other - inicacio	Clinical pregnant (singleton, twin, triplet)	-0.0011269	0.971708
Other - inicacio	Age (years)	0.151534	1.61196e-06
Other - inicacio	Height (cm)	0.0863579	0.00646994
Other - inicacio	Weight (kg)	-0.0160027	0.614492
Other - inicacio	BMI (kg/m^2)	-0.0467057	0.141363
Other - inicacio	Number of cycle	-0.111979	0.000407246
Other - inicacio	Number of discontinued cycles	-0.0368068	0.246544
Other - inicacio	Number of Fallopian tube obstruction	-0.278573	3.72115e-19
Other - inicacio	Male side	-0.408305	3.50189e-41
Other - inicacio	Endometriosis	-0.137178	1.43899e-05
Other - inicacio	Number of unsuccessful IUI	-0.278573	3.72115e-19
Other - inicacio	PCOS	-0.131754	3.11675e-05
Other - inicacio	Other - inicacio	1	0
Other - inicacio	TSH (mIU/L)	0.0431496	0.174259
Other - inicacio	FSH (IU/L)	0.0713829	0.024484
Other - inicacio	LH (IU/L)	-0.0115134	0.717079
Other - inicacio	AMH (pmol/L)	-0.107218	0.00071403
Other - inicacio	GnRH-agonist - Ultra Short	-0.0321022	0.312214
Other - inicacio	GnRH-agonist - Short	-0.0325477	0.305542
Other - inicacio	GnRH-agonist - Long	-0.0281033	0.376346
Other - inicacio	GnRH-antagonist	0.0505113	0.111673
Other - inicacio	Duration of infertility (years)	-0.055622	0.0797901
Other - inicacio	Number of births	-0.00542821	0.86435
Other - inicacio	Number of miscarriages	0.00248458	0.937673
Other - inicacio	Number of abortions	0.105965	0.000824701
Other - inicacio	Duration of stimulation (days)	0.0314365	0.32236
Other - inicacio	Number of follicles	-0.0899109	0.00457628
Other - inicacio	Day of the transfer	-0.0949169	0.0027534
Other - inicacio	Embryo score of the 1st embyro	-0.00965143	0.761428
Other - inicacio	Embryo score of the 2nd embyro	0.0444446	0.257845
Other - inicacio	Embryo score of the 3rd embyro	-0.128118	0.424707
Other - inicacio	Endometrial thickness on the day of triggering hCG injection (ENDOV; mm)	-0.0403141	0.207565
Other - inicacio	Endometrial thickness on the day of puncture (ENDPU; mm)	-0.0375396	0.259257
Other - inicacio	Endometrial thickness on the day of embryo transfer (ENDET; mm)	-0.0219816	0.489664
Other - inicacio	Paternal age (years)	0.104136	0.00107668
Other - inicacio	Sperm concentration (x 10^6/ml)	0.15427	1.03702e-06
Other - inicacio	Oligospermia	-0.153984	1.08625e-06
Other - inicacio	Sperm motility (%)	0.0829791	0.00889543
Other - inicacio	Asthenozoospermia	-0.0377204	0.235004
Other - inicacio	Teratozoospermia	-0.136576	1.5703e-05
Other - inicacio	Normospermia	0.104237	0.00100351
Other - inicacio	Live birth	-0.00375271	0.905983
TSH (mIU/L)	Non-pregnant	0.00464422	0.883791
TSH (mIU/L)	Clinical pregnant (singleton, twin, triplet)	-0.00464422	0.883791
TSH (mIU/L)	Age (years)	-0.0092951	0.769871
TSH (mIU/L)	Height (cm)	-0.00184322	0.95374
TSH (mIU/L)	Weight (kg)	0.0193217	0.543085
TSH (mIU/L)	BMI (kg/m^2)	0.0240441	0.449152
TSH (mIU/L)	Number of cycle	-0.00944433	0.766283
TSH (mIU/L)	Number of discontinued cycles	-0.0416231	0.190013
TSH (mIU/L)	Number of Fallopian tube obstruction	-0.0311715	0.326457
TSH (mIU/L)	Male side	-0.045789	0.149349
TSH (mIU/L)	Endometriosis	0.0343354	0.279729
TSH (mIU/L)	Number of unsuccessful IUI	-0.0405892	0.201264
TSH (mIU/L)	PCOS	-0.0558695	0.0784568
TSH (mIU/L)	Other - inicacio	0.0431496	0.174259
TSH (mIU/L)	TSH (mIU/L)	1	0
TSH (mIU/L)	FSH (IU/L)	0.0623085	0.0496584
TSH (mIU/L)	LH (IU/L)	-0.00107573	0.972992
TSH (mIU/L)	AMH (pmol/L)	-0.00338808	0.915082
TSH (mIU/L)	GnRH-agonist - Ultra Short	-0.038024	0.231255
TSH (mIU/L)	GnRH-agonist - Short	0.0399381	0.208593
TSH (mIU/L)	GnRH-agonist - Long	-0.0110111	0.728926
TSH (mIU/L)	GnRH-antagonist	-0.0157128	0.62092
TSH (mIU/L)	Duration of infertility (years)	-0.000795264	0.980032
TSH (mIU/L)	Number of births	-0.0550755	0.0828005
TSH (mIU/L)	Number of miscarriages	0.00656102	0.836407
TSH (mIU/L)	Number of abortions	0.0386241	0.223969
TSH (mIU/L)	Duration of stimulation (days)	-0.0277156	0.38297
TSH (mIU/L)	Number of follicles	-0.0740136	0.0196706
TSH (mIU/L)	Day of the transfer	0.00744595	0.814718
TSH (mIU/L)	Embryo score of the 1st embyro	0.0196487	0.536487
TSH (mIU/L)	Embryo score of the 2nd embyro	0.0280605	0.475122
TSH (mIU/L)	Embryo score of the 3rd embyro	0.0758074	0.63759
TSH (mIU/L)	Endometrial thickness on the day of triggering hCG injection (ENDOV; mm)	0.000890481	0.9778
TSH (mIU/L)	Endometrial thickness on the day of puncture (ENDPU; mm)	0.00952806	0.774691
TSH (mIU/L)	Endometrial thickness on the day of embryo transfer (ENDET; mm)	-0.0125089	0.694245
TSH (mIU/L)	Paternal age (years)	-0.00137107	0.965755
TSH (mIU/L)	Sperm concentration (x 10^6/ml)	0.0573638	0.0707853
TSH (mIU/L)	Oligospermia	-0.0282966	0.373072
TSH (mIU/L)	Sperm motility (%)	0.04243	0.18156
TSH (mIU/L)	Asthenozoospermia	-0.0167954	0.597065
TSH (mIU/L)	Teratozoospermia	-0.0432102	0.173654
TSH (mIU/L)	Normospermia	0.0360496	0.256404
TSH (mIU/L)	Live birth	-0.0247276	0.436362
FSH (IU/L)	Non-pregnant	0.138436	1.19788e-05
FSH (IU/L)	Clinical pregnant (singleton, twin, triplet)	-0.138436	1.19788e-05
FSH (IU/L)	Age (years)	0.257805	1.53679e-16
FSH (IU/L)	Height (cm)	0.0954578	0.00260262
FSH (IU/L)	Weight (kg)	-0.100972	0.00144274
FSH (IU/L)	BMI (kg/m^2)	-0.13871	1.15069e-05
FSH (IU/L)	Number of cycle	0.0449377	0.157068
FSH (IU/L)	Number of discontinued cycles	-0.000852395	0.978598
FSH (IU/L)	Number of Fallopian tube obstruction	0.0207196	0.514297
FSH (IU/L)	Male side	-0.0168864	0.595079
FSH (IU/L)	Endometriosis	0.101927	0.00129875
FSH (IU/L)	Number of unsuccessful IUI	-0.0407843	0.199105
FSH (IU/L)	PCOS	-0.118793	0.00017545
FSH (IU/L)	Other - inicacio	0.0713829	0.024484
FSH (IU/L)	TSH (mIU/L)	0.0623085	0.0496584
FSH (IU/L)	FSH (IU/L)	1	0
FSH (IU/L)	LH (IU/L)	0.337747	6.41929e-28
FSH (IU/L)	AMH (pmol/L)	-0.25742	1.70981e-16
FSH (IU/L)	GnRH-agonist - Ultra Short	-0.0401328	0.206382
FSH (IU/L)	GnRH-agonist - Short	0.0196042	0.537203
FSH (IU/L)	GnRH-agonist - Long	-0.167037	1.19506e-07
FSH (IU/L)	GnRH-antagonist	0.0999265	0.00161711
FSH (IU/L)	Duration of infertility (years)	-0.0418392	0.187722
FSH (IU/L)	Number of births	-0.00656291	0.83636
FSH (IU/L)	Number of miscarriages	-0.0161999	0.610134
FSH (IU/L)	Number of abortions	-0.00798357	0.80161
FSH (IU/L)	Duration of stimulation (days)	-0.057576	0.0697472
FSH (IU/L)	Number of follicles	-0.381944	7.69975e-36
FSH (IU/L)	Day of the transfer	-0.00978838	0.75803
FSH (IU/L)	Embryo score of the 1st embyro	-0.0906079	0.00428926
FSH (IU/L)	Embryo score of the 2nd embyro	-0.0798562	0.0418234
FSH (IU/L)	Embryo score of the 3rd embyro	-0.235704	0.137925
FSH (IU/L)	Endometrial thickness on the day of triggering hCG injection (ENDOV; mm)	-0.0970494	0.00236677
FSH (IU/L)	Endometrial thickness on the day of puncture (ENDPU; mm)	-0.0803138	0.0156635
FSH (IU/L)	Endometrial thickness on the day of embryo transfer (ENDET; mm)	-0.105681	0.000867495
FSH (IU/L)	Paternal age (years)	0.120646	0.000149662
FSH (IU/L)	Sperm concentration (x 10^6/ml)	0.0785437	0.013295
FSH (IU/L)	Oligospermia	-0.0209959	0.508702
FSH (IU/L)	Sperm motility (%)	0.0521897	0.10025
FSH (IU/L)	Asthenozoospermia	-0.029733	0.349289
FSH (IU/L)	Teratozoospermia	-0.0743878	0.0190579
FSH (IU/L)	Normospermia	0.0495266	0.118838
FSH (IU/L)	Live birth	-0.0840664	0.00803851
LH (IU/L)	Non-pregnant	0.00460272	0.884823
LH (IU/L)	Clinical pregnant (singleton, twin, triplet)	-0.00460272	0.884823
LH (IU/L)	Age (years)	-0.108395	0.000622718
LH (IU/L)	Height (cm)	-0.0088153	0.78144
LH (IU/L)	Weight (kg)	-0.203019	1.06933e-10
LH (IU/L)	BMI (kg/m^2)	-0.208722	3.08971e-11
LH (IU/L)	Number of cycle	-0.0135049	0.670802
LH (IU/L)	Number of discontinued cycles	0.0188966	0.551998
LH (IU/L)	Number of Fallopian tube obstruction	-0.0364838	0.250718
LH (IU/L)	Male side	-0.0201924	0.52506
LH (IU/L)	Endometriosis	0.027803	0.381471
LH (IU/L)	Number of unsuccessful IUI	0.010044	0.751915
LH (IU/L)	PCOS	0.188362	2.20707e-09
LH (IU/L)	Other - inicacio	-0.0115134	0.717079
LH (IU/L)	TSH (mIU/L)	-0.00107573	0.972992
LH (IU/L)	FSH (IU/L)	0.337747	6.41929e-28
LH (IU/L)	LH (IU/L)	1	0
LH (IU/L)	AMH (pmol/L)	0.170169	6.85299e-08
LH (IU/L)	GnRH-agonist - Ultra Short	-0.0330493	0.298145
LH (IU/L)	GnRH-agonist - Short	-0.0328389	0.301233
LH (IU/L)	GnRH-agonist - Long	0.0298886	0.346772
LH (IU/L)	GnRH-antagonist	0.0140544	0.658239
LH (IU/L)	Duration of infertility (years)	-0.0324935	0.306349
LH (IU/L)	Number of births	-0.0773043	0.0148267
LH (IU/L)	Number of miscarriages	-0.00923201	0.771389
LH (IU/L)	Number of abortions	-0.0207671	0.513333
LH (IU/L)	Duration of stimulation (days)	0.0780245	0.0139188
LH (IU/L)	Number of follicles	0.0258278	0.416222
LH (IU/L)	Day of the transfer	-0.0125792	0.692171
LH (IU/L)	Embryo score of the 1st embyro	0.0407752	0.199432
LH (IU/L)	Embryo score of the 2nd embyro	-0.0530026	0.177127
LH (IU/L)	Embryo score of the 3rd embyro	0.096745	0.547356
LH (IU/L)	Endometrial thickness on the day of triggering hCG injection (ENDOV; mm)	-0.0354367	0.267987
LH (IU/L)	Endometrial thickness on the day of puncture (ENDPU; mm)	-0.0667784	0.0446036
LH (IU/L)	Endometrial thickness on the day of embryo transfer (ENDET; mm)	-0.0964784	0.00237461
LH (IU/L)	Paternal age (years)	-0.054472	0.087832
LH (IU/L)	Sperm concentration (x 10^6/ml)	0.0463377	0.144528
LH (IU/L)	Oligospermia	-0.0143293	0.65199
LH (IU/L)	Sperm motility (%)	0.0822204	0.00954069
LH (IU/L)	Asthenozoospermia	-0.0711446	0.0249667
LH (IU/L)	Teratozoospermia	-0.0371216	0.242523
LH (IU/L)	Normospermia	0.0688833	0.0299698
LH (IU/L)	Live birth	-0.0372714	0.240627
AMH (pmol/L)	Non-pregnant	-0.149493	2.22878e-06
AMH (pmol/L)	Clinical pregnant (singleton, twin, triplet)	0.149493	2.22878e-06
AMH (pmol/L)	Age (years)	-0.315318	2.32065e-24
AMH (pmol/L)	Height (cm)	-0.0697577	0.0279415
AMH (pmol/L)	Weight (kg)	-0.024701	0.436856
AMH (pmol/L)	BMI (kg/m^2)	-0.00885401	0.780505
AMH (pmol/L)	Number of cycle	-0.0176579	0.578364
AMH (pmol/L)	Number of discontinued cycles	0.0505591	0.111334
AMH (pmol/L)	Number of Fallopian tube obstruction	-0.0101431	0.74955
AMH (pmol/L)	Male side	0.0528856	0.0957945
AMH (pmol/L)	Endometriosis	-0.0716203	0.0240113
AMH (pmol/L)	Number of unsuccessful IUI	-0.0335993	0.290172
AMH (pmol/L)	PCOS	0.406694	7.67194e-41
AMH (pmol/L)	Other - inicacio	-0.107218	0.00071403
AMH (pmol/L)	TSH (mIU/L)	-0.00338808	0.915082
AMH (pmol/L)	FSH (IU/L)	-0.25742	1.70981e-16
AMH (pmol/L)	LH (IU/L)	0.170169	6.85299e-08
AMH (pmol/L)	AMH (pmol/L)	1	0
AMH (pmol/L)	GnRH-agonist - Ultra Short	-0.0285431	0.368921
AMH (pmol/L)	GnRH-agonist - Short	-0.0193989	0.541474
AMH (pmol/L)	GnRH-agonist - Long	0.205837	5.81571e-11
AMH (pmol/L)	GnRH-antagonist	-0.109407	0.00055305
AMH (pmol/L)	Duration of infertility (years)	-0.00806583	0.799609
AMH (pmol/L)	Number of births	-0.0788107	0.0129839
AMH (pmol/L)	Number of miscarriages	-0.0634529	0.0456064
AMH (pmol/L)	Number of abortions	-0.0452929	0.15381
AMH (pmol/L)	Duration of stimulation (days)	0.138816	1.13292e-05
AMH (pmol/L)	Number of follicles	0.38044	1.50321e-35
AMH (pmol/L)	Day of the transfer	0.00710727	0.823003
AMH (pmol/L)	Embryo score of the 1st embyro	0.0861472	0.00662911
AMH (pmol/L)	Embryo score of the 2nd embyro	-0.0123003	0.754276
AMH (pmol/L)	Embryo score of the 3rd embyro	0.262012	0.0979513
AMH (pmol/L)	Endometrial thickness on the day of triggering hCG injection (ENDOV; mm)	0.0749374	0.0190262
AMH (pmol/L)	Endometrial thickness on the day of puncture (ENDPU; mm)	0.0487528	0.142788
AMH (pmol/L)	Endometrial thickness on the day of embryo transfer (ENDET; mm)	0.0491055	0.122577
AMH (pmol/L)	Paternal age (years)	-0.170358	7.71161e-08
AMH (pmol/L)	Sperm concentration (x 10^6/ml)	-0.0928147	0.00341803
AMH (pmol/L)	Oligospermia	0.0415027	0.191299
AMH (pmol/L)	Sperm motility (%)	-0.0169326	0.594072
AMH (pmol/L)	Asthenozoospermia	0.0438779	0.167094
AMH (pmol/L)	Teratozoospermia	0.0237843	0.454068
AMH (pmol/L)	Normospermia	-0.0426173	0.179638
AMH (pmol/L)	Live birth	0.0999028	0.00162128
GnRH-agonist - Ultra Short	Non-pregnant	0.011938	0.707118
GnRH-agonist - Ultra Short	Clinical pregnant (singleton, twin, triplet)	-0.011938	0.707118
GnRH-agonist - Ultra Short	Age (years)	0.0510167	0.10813
GnRH-agonist - Ultra Short	Height (cm)	-0.00247468	0.93792
GnRH-agonist - Ultra Short	Weight (kg)	0.0135217	0.670415
GnRH-agonist - Ultra Short	BMI (kg/m^2)	0.0154596	0.626558
GnRH-agonist - Ultra Short	Number of cycle	0.105289	0.000890779
GnRH-agonist - Ultra Short	Number of discontinued cycles	0.00951199	0.764658
GnRH-agonist - Ultra Short	Number of Fallopian tube obstruction	0.0515766	0.104309
GnRH-agonist - Ultra Short	Male side	-0.0071711	0.82144
GnRH-agonist - Ultra Short	Endometriosis	-0.0216254	0.496075
GnRH-agonist - Ultra Short	Number of unsuccessful IUI	0.0197459	0.534265
GnRH-agonist - Ultra Short	PCOS	-0.0207703	0.513267
GnRH-agonist - Ultra Short	Other - inicacio	-0.0321022	0.312214
GnRH-agonist - Ultra Short	TSH (mIU/L)	-0.038024	0.231255
GnRH-agonist - Ultra Short	FSH (IU/L)	-0.0401328	0.206382
GnRH-agonist - Ultra Short	LH (IU/L)	-0.0330493	0.298145
GnRH-agonist - Ultra Short	AMH (pmol/L)	-0.0285431	0.368921
GnRH-agonist - Ultra Short	GnRH-agonist - Ultra Short	1	0
GnRH-agonist - Ultra Short	GnRH-agonist - Short	-0.0188274	0.553455
GnRH-agonist - Ultra Short	GnRH-agonist - Long	-0.01495	0.637972
GnRH-agonist - Ultra Short	GnRH-antagonist	-0.19952	2.25035e-10
GnRH-agonist - Ultra Short	Duration of infertility (years)	0.0300374	0.344375
GnRH-agonist - Ultra Short	Number of births	0.0473663	0.135815
GnRH-agonist - Ultra Short	Number of miscarriages	-0.0252743	0.426284
GnRH-agonist - Ultra Short	Number of abortions	-0.0247587	0.435784
GnRH-agonist - Ultra Short	Duration of stimulation (days)	-0.0179231	0.57267
GnRH-agonist - Ultra Short	Number of follicles	-0.0200756	0.527461
GnRH-agonist - Ultra Short	Day of the transfer	-0.00406391	0.898228
GnRH-agonist - Ultra Short	Embryo score of the 1st embyro	0.0387972	0.222132
GnRH-agonist - Ultra Short	Embryo score of the 2nd embyro	-2.90993e-17	1
GnRH-agonist - Ultra Short	Embryo score of the 3rd embyro
GnRH-agonist - Ultra Short	Endometrial thickness on the day of triggering hCG injection (ENDOV; mm)	0.0100712	0.752972
GnRH-agonist - Ultra Short	Endometrial thickness on the day of puncture (ENDPU; mm)	0.0209008	0.530029
GnRH-agonist - Ultra Short	Endometrial thickness on the day of embryo transfer (ENDET; mm)	0.0318782	0.316338
GnRH-agonist - Ultra Short	Paternal age (years)	0.0491384	0.123658
GnRH-agonist - Ultra Short	Sperm concentration (x 10^6/ml)	-0.0127703	0.687738
GnRH-agonist - Ultra Short	Oligospermia	0.015678	0.621693
GnRH-agonist - Ultra Short	Sperm motility (%)	0.00794428	0.802566
GnRH-agonist - Ultra Short	Asthenozoospermia	-0.0385246	0.225167
GnRH-agonist - Ultra Short	Teratozoospermia	0.00600164	0.850182
GnRH-agonist - Ultra Short	Normospermia	0.0265701	0.402948
GnRH-agonist - Ultra Short	Live birth	-0.0242008	0.4462
GnRH-agonist - Short	Non-pregnant	0.0535323	0.091798
GnRH-agonist - Short	Clinical pregnant (singleton, twin, triplet)	-0.0535323	0.091798
GnRH-agonist - Short	Age (years)	0.0513058	0.106144
GnRH-agonist - Short	Height (cm)	-0.089686	0.00467934
GnRH-agonist - Short	Weight (kg)	-0.0387214	0.222804
GnRH-agonist - Short	BMI (kg/m^2)	-0.00677887	0.831055
GnRH-agonist - Short	Number of cycle	0.067913	0.0323675
GnRH-agonist - Short	Number of discontinued cycles	0.0757313	0.016993
GnRH-agonist - Short	Number of Fallopian tube obstruction	0.0188054	0.553917
GnRH-agonist - Short	Male side	0.055162	0.0823178
GnRH-agonist - Short	Endometriosis	-0.0219256	0.490113
GnRH-agonist - Short	Number of unsuccessful IUI	0.0552421	0.081873
GnRH-agonist - Short	PCOS	-0.0167345	0.598395
GnRH-agonist - Short	Other - inicacio	-0.0325477	0.305542
GnRH-agonist - Short	TSH (mIU/L)	0.0399381	0.208593
GnRH-agonist - Short	FSH (IU/L)	0.0196042	0.537203
GnRH-agonist - Short	LH (IU/L)	-0.0328389	0.301233
GnRH-agonist - Short	AMH (pmol/L)	-0.0193989	0.541474
GnRH-agonist - Short	GnRH-agonist - Ultra Short	-0.0188274	0.553455
GnRH-agonist - Short	GnRH-agonist - Short	1	0
GnRH-agonist - Short	GnRH-agonist - Long	-0.0556182	0.0798109
GnRH-agonist - Short	GnRH-antagonist	-0.74227	1.73047e-174
GnRH-agonist - Short	Duration of infertility (years)	0.0210591	0.507427
GnRH-agonist - Short	Number of births	-0.00385345	0.903472
GnRH-agonist - Short	Number of miscarriages	-0.0244198	0.442095
GnRH-agonist - Short	Number of abortions	-0.00611702	0.847337
GnRH-agonist - Short	Duration of stimulation (days)	-0.0604877	0.0567245
GnRH-agonist - Short	Number of follicles	-0.0434004	0.171766
GnRH-agonist - Short	Day of the transfer	0.0917176	0.00382002
GnRH-agonist - Short	Embryo score of the 1st embyro	-0.0927816	0.00344591
GnRH-agonist - Short	Embryo score of the 2nd embyro	-0.0896769	0.0222233
GnRH-agonist - Short	Embryo score of the 3rd embyro	0.00374934	0.981439
GnRH-agonist - Short	Endometrial thickness on the day of triggering hCG injection (ENDOV; mm)	-0.0576513	0.071381
GnRH-agonist - Short	Endometrial thickness on the day of puncture (ENDPU; mm)	-0.0195877	0.556195
GnRH-agonist - Short	Endometrial thickness on the day of embryo transfer (ENDET; mm)	0.0254808	0.423218
GnRH-agonist - Short	Paternal age (years)	0.064377	0.0435988
GnRH-agonist - Short	Sperm concentration (x 10^6/ml)	0.00652716	0.837239
GnRH-agonist - Short	Oligospermia	-0.00392248	0.901751
GnRH-agonist - Short	Sperm motility (%)	-0.0135288	0.670253
GnRH-agonist - Short	Asthenozoospermia	0.0035161	0.911886
GnRH-agonist - Short	Teratozoospermia	0.00535765	0.866097
GnRH-agonist - Short	Normospermia	0.016239	0.609273
GnRH-agonist - Short	Live birth	-0.0766801	0.0156553
GnRH-agonist - Long	Non-pregnant	-0.117148	0.000215895
GnRH-agonist - Long	Clinical pregnant (singleton, twin, triplet)	0.117148	0.000215895
GnRH-agonist - Long	Age (years)	-0.127403	5.67181e-05
GnRH-agonist - Long	Height (cm)	-0.0357249	0.260716
GnRH-agonist - Long	Weight (kg)	0.0360757	0.256061
GnRH-agonist - Long	BMI (kg/m^2)	0.0488198	0.124199
GnRH-agonist - Long	Number of cycle	-0.0343177	0.279976
GnRH-agonist - Long	Number of discontinued cycles	-0.0512263	0.106687
GnRH-agonist - Long	Number of Fallopian tube obstruction	0.0269879	0.39559
GnRH-agonist - Long	Male side	-0.0292302	0.357502
GnRH-agonist - Long	Endometriosis	-0.0279221	0.379433
GnRH-agonist - Long	Number of unsuccessful IUI	-0.017789	0.575545
GnRH-agonist - Long	PCOS	0.143225	5.87103e-06
GnRH-agonist - Long	Other - inicacio	-0.0281033	0.376346
GnRH-agonist - Long	TSH (mIU/L)	-0.0110111	0.728926
GnRH-agonist - Long	FSH (IU/L)	-0.167037	1.19506e-07
GnRH-agonist - Long	LH (IU/L)	0.0298886	0.346772
GnRH-agonist - Long	AMH (pmol/L)	0.205837	5.81571e-11
GnRH-agonist - Long	GnRH-agonist - Ultra Short	-0.01495	0.637972
GnRH-agonist - Long	GnRH-agonist - Short	-0.0556182	0.0798109
GnRH-agonist - Long	GnRH-agonist - Long	1	0
GnRH-agonist - Long	GnRH-antagonist	-0.589404	6.18042e-94
GnRH-agonist - Long	Duration of infertility (years)	-0.0184592	0.561239
GnRH-agonist - Long	Number of births	-0.037104	0.242747
GnRH-agonist - Long	Number of miscarriages	-0.00467527	0.88302
GnRH-agonist - Long	Number of abortions	-0.0251057	0.429378
GnRH-agonist - Long	Duration of stimulation (days)	0.216893	4.89782e-12
GnRH-agonist - Long	Number of follicles	0.129487	4.26787e-05
GnRH-agonist - Long	Day of the transfer	0.0105018	0.741005
GnRH-agonist - Long	Embryo score of the 1st embyro	0.0519637	0.101904
GnRH-agonist - Long	Embryo score of the 2nd embyro	0.0588587	0.133869
GnRH-agonist - Long	Embryo score of the 3rd embyro
GnRH-agonist - Long	Endometrial thickness on the day of triggering hCG injection (ENDOV; mm)	0.135224	2.18478e-05
GnRH-agonist - Long	Endometrial thickness on the day of puncture (ENDPU; mm)	0.0876832	0.00830938
GnRH-agonist - Long	Endometrial thickness on the day of embryo transfer (ENDET; mm)	0.0834164	0.00864208
GnRH-agonist - Long	Paternal age (years)	-0.0665436	0.0369798
GnRH-agonist - Long	Sperm concentration (x 10^6/ml)	0.019189	0.545861
GnRH-agonist - Long	Oligospermia	0.0157156	0.620858
GnRH-agonist - Long	Sperm motility (%)	0.0253402	0.42508
GnRH-agonist - Long	Asthenozoospermia	-0.0376163	0.236299
GnRH-agonist - Long	Teratozoospermia	-0.0218942	0.490735
GnRH-agonist - Long	Normospermia	0.0460054	0.147433
GnRH-agonist - Long	Live birth	0.125433	7.39115e-05
GnRH-antagonist	Non-pregnant	0.0300074	0.344858
GnRH-antagonist	Clinical pregnant (singleton, twin, triplet)	-0.0300074	0.344858
GnRH-antagonist	Age (years)	0.0295287	0.352611
GnRH-antagonist	Height (cm)	0.0934058	0.00321777
GnRH-antagonist	Weight (kg)	0.00429689	0.892428
GnRH-antagonist	BMI (kg/m^2)	-0.0292198	0.357673
GnRH-antagonist	Number of cycle	-0.0548235	0.0842186
GnRH-antagonist	Number of discontinued cycles	-0.0287483	0.365487
GnRH-antagonist	Number of Fallopian tube obstruction	-0.0434144	0.171628
GnRH-antagonist	Male side	-0.0229276	0.470493
GnRH-antagonist	Endometriosis	0.0397467	0.210785
GnRH-antagonist	Number of unsuccessful IUI	-0.0362922	0.253216
GnRH-antagonist	PCOS	-0.0733931	0.0207246
GnRH-antagonist	Other - inicacio	0.0505113	0.111673
GnRH-antagonist	TSH (mIU/L)	-0.0157128	0.62092
GnRH-antagonist	FSH (IU/L)	0.0999265	0.00161711
GnRH-antagonist	LH (IU/L)	0.0140544	0.658239
GnRH-antagonist	AMH (pmol/L)	-0.109407	0.00055305
GnRH-antagonist	GnRH-agonist - Ultra Short	-0.19952	2.25035e-10
GnRH-antagonist	GnRH-agonist - Short	-0.74227	1.73047e-174
GnRH-antagonist	GnRH-agonist - Long	-0.589404	6.18042e-94
GnRH-antagonist	GnRH-antagonist	1	0
GnRH-antagonist	Duration of infertility (years)	-0.0114419	0.718762
GnRH-antagonist	Number of births	0.0160215	0.614075
GnRH-antagonist	Number of miscarriages	0.0277228	0.382845
GnRH-antagonist	Number of abortions	0.0262956	0.407826
GnRH-antagonist	Duration of stimulation (days)	-0.0866914	0.00626619
GnRH-antagonist	Number of follicles	-0.0439588	0.166313
GnRH-antagonist	Day of the transfer	-0.0774834	0.0145962
GnRH-antagonist	Embryo score of the 1st embyro	0.0308011	0.332486
GnRH-antagonist	Embryo score of the 2nd embyro	0.0316488	0.42051
GnRH-antagonist	Embryo score of the 3rd embyro	-0.00374934	0.981439
GnRH-antagonist	Endometrial thickness on the day of triggering hCG injection (ENDOV; mm)	-0.0452739	0.156925
GnRH-antagonist	Endometrial thickness on the day of puncture (ENDPU; mm)	-0.0433986	0.192104
GnRH-antagonist	Endometrial thickness on the day of embryo transfer (ENDET; mm)	-0.0803082	0.0114802
GnRH-antagonist	Paternal age (years)	-0.0192697	0.546211
GnRH-antagonist	Sperm concentration (x 10^6/ml)	-0.0144547	0.649149
GnRH-antagonist	Oligospermia	-0.0104399	0.742476
GnRH-antagonist	Sperm motility (%)	-0.00732212	0.817745
GnRH-antagonist	Asthenozoospermia	0.0298037	0.348144
GnRH-antagonist	Teratozoospermia	0.008398	0.791542
GnRH-antagonist	Normospermia	-0.0479122	0.131358
GnRH-antagonist	Live birth	-0.0144364	0.649562
Duration of infertility (years)	Non-pregnant	0.0905196	0.00430756
Duration of infertility (years)	Clinical pregnant (singleton, twin, triplet)	-0.0905196	0.00430756
Duration of infertility (years)	Age (years)	0.122423	0.000109965
Duration of infertility (years)	Height (cm)	-0.10254	0.00121349
Duration of infertility (years)	Weight (kg)	0.12146	0.000124634
Duration of infertility (years)	BMI (kg/m^2)	0.169209	8.13562e-08
Duration of infertility (years)	Number of cycle	0.212858	1.22753e-11
Duration of infertility (years)	Number of discontinued cycles	0.107771	0.000669705
Duration of infertility (years)	Number of Fallopian tube obstruction	0.0633769	0.0458667
Duration of infertility (years)	Male side	0.0354735	0.264088
Duration of infertility (years)	Endometriosis	-0.0248557	0.433989
Duration of infertility (years)	Number of unsuccessful IUI	0.0568648	0.0732756
Duration of infertility (years)	PCOS	0.019541	0.538516
Duration of infertility (years)	Other - inicacio	-0.055622	0.0797901
Duration of infertility (years)	TSH (mIU/L)	-0.000795264	0.980032
Duration of infertility (years)	FSH (IU/L)	-0.0418392	0.187722
Duration of infertility (years)	LH (IU/L)	-0.0324935	0.306349
Duration of infertility (years)	AMH (pmol/L)	-0.00806583	0.799609
Duration of infertility (years)	GnRH-agonist - Ultra Short	0.0300374	0.344375
Duration of infertility (years)	GnRH-agonist - Short	0.0210591	0.507427
Duration of infertility (years)	GnRH-agonist - Long	-0.0184592	0.561239
Duration of infertility (years)	GnRH-antagonist	-0.0114419	0.718762
Duration of infertility (years)	Duration of infertility (years)	1	0
Duration of infertility (years)	Number of births	-0.0752311	0.0177376
Duration of infertility (years)	Number of miscarriages	0.0196197	0.536882
Duration of infertility (years)	Number of abortions	0.04274	0.178387
Duration of infertility (years)	Duration of stimulation (days)	0.0800671	0.0116047
Duration of infertility (years)	Number of follicles	-0.0498494	0.116451
Duration of infertility (years)	Day of the transfer	-0.0107087	0.736091
Duration of infertility (years)	Embryo score of the 1st embyro	-0.0154775	0.626332
Duration of infertility (years)	Embryo score of the 2nd embyro	0.00266664	0.945901
Duration of infertility (years)	Embryo score of the 3rd embyro	-0.0508858	0.752036
Duration of infertility (years)	Endometrial thickness on the day of triggering hCG injection (ENDOV; mm)	-0.0100343	0.753849
Duration of infertility (years)	Endometrial thickness on the day of puncture (ENDPU; mm)	-0.030574	0.358249
Duration of infertility (years)	Endometrial thickness on the day of embryo transfer (ENDET; mm)	0.0471785	0.137971
Duration of infertility (years)	Paternal age (years)	0.101896	0.0013791
Duration of infertility (years)	Sperm concentration (x 10^6/ml)	-0.0170702	0.591076
Duration of infertility (years)	Oligospermia	0.0424691	0.181158
Duration of infertility (years)	Sperm motility (%)	0.00647831	0.83844
Duration of infertility (years)	Asthenozoospermia	0.000940025	0.976398
Duration of infertility (years)	Teratozoospermia	0.0515847	0.104255
Duration of infertility (years)	Normospermia	-0.0289597	0.361971
Duration of infertility (years)	Live birth	-0.0764912	0.0159141
Number of births	Non-pregnant	-0.0159724	0.615161
Number of births	Clinical pregnant (singleton, twin, triplet)	0.0159724	0.615161
Number of births	Age (years)	0.20706	4.45327e-11
Number of births	Height (cm)	-0.00633316	0.842012
Number of births	Weight (kg)	0.0644713	0.042238
Number of births	BMI (kg/m^2)	0.0712418	0.0247687
Number of births	Number of cycle	0.0369713	0.244438
Number of births	Number of discontinued cycles	0.015596	0.623519
Number of births	Number of Fallopian tube obstruction	-0.00579474	0.855289
Number of births	Male side	0.00117197	0.970577
Number of births	Endometriosis	-0.0336656	0.289221
Number of births	Number of unsuccessful IUI	-0.0307046	0.333759
Number of births	PCOS	-0.0594324	0.0611892
Number of births	Other - inicacio	-0.00542821	0.86435
Number of births	TSH (mIU/L)	-0.0550755	0.0828005
Number of births	FSH (IU/L)	-0.00656291	0.83636
Number of births	LH (IU/L)	-0.0773043	0.0148267
Number of births	AMH (pmol/L)	-0.0788107	0.0129839
Number of births	GnRH-agonist - Ultra Short	0.0473663	0.135815
Number of births	GnRH-agonist - Short	-0.00385345	0.903472
Number of births	GnRH-agonist - Long	-0.037104	0.242747
Number of births	GnRH-antagonist	0.0160215	0.614075
Number of births	Duration of infertility (years)	-0.0752311	0.0177376
Number of births	Number of births	1	0
Number of births	Number of miscarriages	0.0917765	0.00379738
Number of births	Number of abortions	0.0999025	0.00162134
Number of births	Duration of stimulation (days)	-0.0737479	0.0201161
Number of births	Number of follicles	-0.0658967	0.0378779
Number of births	Day of the transfer	0.00409097	0.897554
Number of births	Embryo score of the 1st embyro	-0.0243635	0.44338
Number of births	Embryo score of the 2nd embyro	-0.0801306	0.0411227
Number of births	Embryo score of the 3rd embyro	-0.187416	0.240649
Number of births	Endometrial thickness on the day of triggering hCG injection (ENDOV; mm)	0.0782198	0.0143634
Number of births	Endometrial thickness on the day of puncture (ENDPU; mm)	0.0839841	0.0114882
Number of births	Endometrial thickness on the day of embryo transfer (ENDET; mm)	0.125161	7.85915e-05
Number of births	Paternal age (years)	0.169682	8.69469e-08
Number of births	Sperm concentration (x 10^6/ml)	-0.0286362	0.367359
Number of births	Oligospermia	0.0166773	0.599647
Number of births	Sperm motility (%)	0.010437	0.742544
Number of births	Asthenozoospermia	-0.0388873	0.220827
Number of births	Teratozoospermia	-0.000794471	0.980052
Number of births	Normospermia	0.0204405	0.519981
Number of births	Live birth	0.0329685	0.299329
Number of miscarriages	Non-pregnant	-0.00908675	0.774889
Number of miscarriages	Clinical pregnant (singleton, twin, triplet)	0.00908675	0.774889
Number of miscarriages	Age (years)	0.0835586	0.00842907
Number of miscarriages	Height (cm)	0.0116531	0.713798
Number of miscarriages	Weight (kg)	0.0924035	0.00356398
Number of miscarriages	BMI (kg/m^2)	0.0930051	0.00335232
Number of miscarriages	Number of cycle	-0.0307313	0.333339
Number of miscarriages	Number of discontinued cycles	-0.0470942	0.13808
Number of miscarriages	Number of Fallopian tube obstruction	0.0222821	0.483082
Number of miscarriages	Male side	-0.0131634	0.678655
Number of miscarriages	Endometriosis	-0.0630067	0.0471519
Number of miscarriages	Number of unsuccessful IUI	-0.00573009	0.856886
Number of miscarriages	PCOS	-0.0397385	0.210879
Number of miscarriages	Other - inicacio	0.00248458	0.937673
Number of miscarriages	TSH (mIU/L)	0.00656102	0.836407
Number of miscarriages	FSH (IU/L)	-0.0161999	0.610134
Number of miscarriages	LH (IU/L)	-0.00923201	0.771389
Number of miscarriages	AMH (pmol/L)	-0.0634529	0.0456064
Number of miscarriages	GnRH-agonist - Ultra Short	-0.0252743	0.426284
Number of miscarriages	GnRH-agonist - Short	-0.0244198	0.442095
Number of miscarriages	GnRH-agonist - Long	-0.00467527	0.88302
Number of miscarriages	GnRH-antagonist	0.0277228	0.382845
Number of miscarriages	Duration of infertility (years)	0.0196197	0.536882
Number of miscarriages	Number of births	0.0917765	0.00379738
Number of miscarriages	Number of miscarriages	1	0
Number of miscarriages	Number of abortions	0.146801	3.39528e-06
Number of miscarriages	Duration of stimulation (days)	-0.0130392	0.68152
Number of miscarriages	Number of follicles	-0.0897283	0.00465978
Number of miscarriages	Day of the transfer	-0.0308562	0.331377
Number of miscarriages	Embryo score of the 1st embyro	0.01336	0.674285
Number of miscarriages	Embryo score of the 2nd embyro	-0.0806559	0.0398092
Number of miscarriages	Embryo score of the 3rd embyro	0.36069	0.0205194
Number of miscarriages	Endometrial thickness on the day of triggering hCG injection (ENDOV; mm)	-0.0212823	0.505971
Number of miscarriages	Endometrial thickness on the day of puncture (ENDPU; mm)	-0.0111407	0.737855
Number of miscarriages	Endometrial thickness on the day of embryo transfer (ENDET; mm)	-0.0377029	0.235932
Number of miscarriages	Paternal age (years)	-0.0215633	0.499493
Number of miscarriages	Sperm concentration (x 10^6/ml)	0.013375	0.673784
Number of miscarriages	Oligospermia	-0.00305687	0.923356
Number of miscarriages	Sperm motility (%)	0.02738	0.388759
Number of miscarriages	Asthenozoospermia	-0.0149147	0.638766
Number of miscarriages	Teratozoospermia	-0.0476532	0.133458
Number of miscarriages	Normospermia	0.0145694	0.646553
Number of miscarriages	Live birth	-0.0336006	0.290154
Number of abortions	Non-pregnant	0.054074	0.0885541
Number of abortions	Clinical pregnant (singleton, twin, triplet)	-0.054074	0.0885541
Number of abortions	Age (years)	0.0878835	0.00558413
Number of abortions	Height (cm)	-0.0360689	0.25615
Number of abortions	Weight (kg)	0.0399879	0.208027
Number of abortions	BMI (kg/m^2)	0.0515992	0.104157
Number of abortions	Number of cycle	0.0654295	0.0392628
Number of abortions	Number of discontinued cycles	0.0177982	0.575348
Number of abortions	Number of Fallopian tube obstruction	0.0836263	0.00837599
Number of abortions	Male side	-0.0739475	0.0197807
Number of abortions	Endometriosis	-0.0849537	0.00739473
Number of abortions	Number of unsuccessful IUI	-0.0720998	0.0230806
Number of abortions	PCOS	-0.051307	0.106136
Number of abortions	Other - inicacio	0.105965	0.000824701
Number of abortions	TSH (mIU/L)	0.0386241	0.223969
Number of abortions	FSH (IU/L)	-0.00798357	0.80161
Number of abortions	LH (IU/L)	-0.0207671	0.513333
Number of abortions	AMH (pmol/L)	-0.0452929	0.15381
Number of abortions	GnRH-agonist - Ultra Short	-0.0247587	0.435784
Number of abortions	GnRH-agonist - Short	-0.00611702	0.847337
Number of abortions	GnRH-agonist - Long	-0.0251057	0.429378
Number of abortions	GnRH-antagonist	0.0262956	0.407826
Number of abortions	Duration of infertility (years)	0.04274	0.178387
Number of abortions	Number of births	0.0999025	0.00162134
Number of abortions	Number of miscarriages	0.146801	3.39528e-06
Number of abortions	Number of abortions	1	0
Number of abortions	Duration of stimulation (days)	-0.017125	0.589887
Number of abortions	Number of follicles	-0.0592802	0.0618565
Number of abortions	Day of the transfer	-0.0222979	0.482772
Number of abortions	Embryo score of the 1st embyro	0.012464	0.694995
Number of abortions	Embryo score of the 2nd embyro	0.0234587	0.5505
Number of abortions	Embryo score of the 3rd embyro	-0.0485262	0.763195
Number of abortions	Endometrial thickness on the day of triggering hCG injection (ENDOV; mm)	-0.0409445	0.200541
Number of abortions	Endometrial thickness on the day of puncture (ENDPU; mm)	-0.0487537	0.142781
Number of abortions	Endometrial thickness on the day of embryo transfer (ENDET; mm)	-0.0637031	0.0450835
Number of abortions	Paternal age (years)	0.041743	0.190987
Number of abortions	Sperm concentration (x 10^6/ml)	0.0530784	0.0945886
Number of abortions	Oligospermia	-0.0162029	0.61007
Number of abortions	Sperm motility (%)	0.0630454	0.0470164
Number of abortions	Asthenozoospermia	-0.0490147	0.122703
Number of abortions	Teratozoospermia	-0.0673427	0.0338519
Number of abortions	Normospermia	0.0436855	0.168966
Number of abortions	Live birth	-0.0232773	0.463748
Duration of stimulation (days)	Non-pregnant	0.0138361	0.663218
Duration of stimulation (days)	Clinical pregnant (singleton, twin, triplet)	-0.0138361	0.663218
Duration of stimulation (days)	Age (years)	-0.0355022	0.263701
Duration of stimulation (days)	Height (cm)	-0.0352646	0.266912
Duration of stimulation (days)	Weight (kg)	0.149139	2.35666e-06
Duration of stimulation (days)	BMI (kg/m^2)	0.169932	7.14985e-08
Duration of stimulation (days)	Number of cycle	0.0068847	0.828458
Duration of stimulation (days)	Number of discontinued cycles	0.00369639	0.907388
Duration of stimulation (days)	Number of Fallopian tube obstruction	-0.0221532	0.485617
Duration of stimulation (days)	Male side	-0.0562169	0.0766155
Duration of stimulation (days)	Endometriosis	-0.0127566	0.688056
Duration of stimulation (days)	Number of unsuccessful IUI	0.00411118	0.89705
Duration of stimulation (days)	PCOS	0.085049	0.00732843
Duration of stimulation (days)	Other - inicacio	0.0314365	0.32236
Duration of stimulation (days)	TSH (mIU/L)	-0.0277156	0.38297
Duration of stimulation (days)	FSH (IU/L)	-0.057576	0.0697472
Duration of stimulation (days)	LH (IU/L)	0.0780245	0.0139188
Duration of stimulation (days)	AMH (pmol/L)	0.138816	1.13292e-05
Duration of stimulation (days)	GnRH-agonist - Ultra Short	-0.0179231	0.57267
Duration of stimulation (days)	GnRH-agonist - Short	-0.0604877	0.0567245
Duration of stimulation (days)	GnRH-agonist - Long	0.216893	4.89782e-12
Duration of stimulation (days)	GnRH-antagonist	-0.0866914	0.00626619
Duration of stimulation (days)	Duration of infertility (years)	0.0800671	0.0116047
Duration of stimulation (days)	Number of births	-0.0737479	0.0201161
Duration of stimulation (days)	Number of miscarriages	-0.0130392	0.68152
Duration of stimulation (days)	Number of abortions	-0.017125	0.589887
Duration of stimulation (days)	Duration of stimulation (days)	1	0
Duration of stimulation (days)	Number of follicles	0.0974855	0.00210212
Duration of stimulation (days)	Day of the transfer	-0.120211	0.000146412
Duration of stimulation (days)	Embryo score of the 1st embyro	0.0207578	0.513735
Duration of stimulation (days)	Embryo score of the 2nd embyro	-0.0191363	0.626268
Duration of stimulation (days)	Embryo score of the 3rd embyro	0.268284	0.0898894
Duration of stimulation (days)	Endometrial thickness on the day of triggering hCG injection (ENDOV; mm)	0.0854403	0.00747705
Duration of stimulation (days)	Endometrial thickness on the day of puncture (ENDPU; mm)	-0.0100881	0.761836
Duration of stimulation (days)	Endometrial thickness on the day of embryo transfer (ENDET; mm)	0.0679713	0.0324811
Duration of stimulation (days)	Paternal age (years)	-0.0249236	0.435066
Duration of stimulation (days)	Sperm concentration (x 10^6/ml)	-0.0594382	0.0611641
Duration of stimulation (days)	Oligospermia	0.0610546	0.05444
Duration of stimulation (days)	Sperm motility (%)	-0.0270749	0.394069
Duration of stimulation (days)	Asthenozoospermia	0.0094737	0.765577
Duration of stimulation (days)	Teratozoospermia	0.0350409	0.269961
Duration of stimulation (days)	Normospermia	-0.0669967	0.0347803
Duration of stimulation (days)	Live birth	-0.0227656	0.473635
Number of follicles	Non-pregnant	-0.164256	1.94103e-07
Number of follicles	Clinical pregnant (singleton, twin, triplet)	0.164256	1.94103e-07
Number of follicles	Age (years)	-0.336701	9.55183e-28
Number of follicles	Height (cm)	-0.0251941	0.427754
Number of follicles	Weight (kg)	-0.0456051	0.150991
Number of follicles	BMI (kg/m^2)	-0.0422608	0.183309
Number of follicles	Number of cycle	-0.0769427	0.015302
Number of follicles	Number of discontinued cycles	0.00830655	0.793761
Number of follicles	Number of Fallopian tube obstruction	-0.0221028	0.486611
Number of follicles	Male side	0.025916	0.41463
Number of follicles	Endometriosis	-0.0409107	0.197715
Number of follicles	Number of unsuccessful IUI	0.0238636	0.452563
Number of follicles	PCOS	0.183016	6.28301e-09
Number of follicles	Other - inicacio	-0.0899109	0.00457628
Number of follicles	TSH (mIU/L)	-0.0740136	0.0196706
Number of follicles	FSH (IU/L)	-0.381944	7.69975e-36
Number of follicles	LH (IU/L)	0.0258278	0.416222
Number of follicles	AMH (pmol/L)	0.38044	1.50321e-35
Number of follicles	GnRH-agonist - Ultra Short	-0.0200756	0.527461
Number of follicles	GnRH-agonist - Short	-0.0434004	0.171766
Number of follicles	GnRH-agonist - Long	0.129487	4.26787e-05
Number of follicles	GnRH-antagonist	-0.0439588	0.166313
Number of follicles	Duration of infertility (years)	-0.0498494	0.116451
Number of follicles	Number of births	-0.0658967	0.0378779
Number of follicles	Number of miscarriages	-0.0897283	0.00465978
Number of follicles	Number of abortions	-0.0592802	0.0618565
Number of follicles	Duration of stimulation (days)	0.0974855	0.00210212
Number of follicles	Number of follicles	1	0
Number of follicles	Day of the transfer	0.0623221	0.0496085
Number of follicles	Embryo score of the 1st embyro	0.13893	1.12555e-05
Number of follicles	Embryo score of the 2nd embyro	0.0916681	0.0194125
Number of follicles	Embryo score of the 3rd embyro	0.278295	0.0780966
Number of follicles	Endometrial thickness on the day of triggering hCG injection (ENDOV; mm)	0.135352	2.14537e-05
Number of follicles	Endometrial thickness on the day of puncture (ENDPU; mm)	0.0674166	0.0425999
Number of follicles	Endometrial thickness on the day of embryo transfer (ENDET; mm)	0.0525049	0.0987223
Number of follicles	Paternal age (years)	-0.215065	9.47904e-12
Number of follicles	Sperm concentration (x 10^6/ml)	-0.0546568	0.0851677
Number of follicles	Oligospermia	0.0449201	0.15723
Number of follicles	Sperm motility (%)	-0.00132632	0.966704
Number of follicles	Asthenozoospermia	-0.0117512	0.711494
Number of follicles	Teratozoospermia	0.021784	0.492919
Number of follicles	Normospermia	-0.00664156	0.834427
Number of follicles	Live birth	0.123306	9.79582e-05
Day of the transfer	Non-pregnant	-0.0504991	0.11176
Day of the transfer	Clinical pregnant (singleton, twin, triplet)	0.0504991	0.11176
Day of the transfer	Age (years)	-0.0521224	0.100689
Day of the transfer	Height (cm)	-0.051027	0.108059
Day of the transfer	Weight (kg)	-0.0226868	0.475169
Day of the transfer	BMI (kg/m^2)	-0.00364267	0.908728
Day of the transfer	Number of cycle	0.0173372	0.585286
Day of the transfer	Number of discontinued cycles	-0.00507879	0.873006
Day of the transfer	Number of Fallopian tube obstruction	0.0807161	0.0109445
Day of the transfer	Male side	0.0358212	0.259432
Day of the transfer	Endometriosis	0.0242346	0.445567
Day of the transfer	Number of unsuccessful IUI	0.0525652	0.0978254
Day of the transfer	PCOS	-0.000777155	0.980487
Day of the transfer	Other - inicacio	-0.0949169	0.0027534
Day of the transfer	TSH (mIU/L)	0.00744595	0.814718
Day of the transfer	FSH (IU/L)	-0.00978838	0.75803
Day of the transfer	LH (IU/L)	-0.0125792	0.692171
Day of the transfer	AMH (pmol/L)	0.00710727	0.823003
Day of the transfer	GnRH-agonist - Ultra Short	-0.00406391	0.898228
Day of the transfer	GnRH-agonist - Short	0.0917176	0.00382002
Day of the transfer	GnRH-agonist - Long	0.0105018	0.741005
Day of the transfer	GnRH-antagonist	-0.0774834	0.0145962
Day of the transfer	Duration of infertility (years)	-0.0107087	0.736091
Day of the transfer	Number of births	0.00409097	0.897554
Day of the transfer	Number of miscarriages	-0.0308562	0.331377
Day of the transfer	Number of abortions	-0.0222979	0.482772
Day of the transfer	Duration of stimulation (days)	-0.120211	0.000146412
Day of the transfer	Number of follicles	0.0623221	0.0496085
Day of the transfer	Day of the transfer	1	0
Day of the transfer	Embryo score of the 1st embyro	-0.159984	4.08037e-07
Day of the transfer	Embryo score of the 2nd embyro	-0.15076	0.00011417
Day of the transfer	Embryo score of the 3rd embyro	0.0160155	0.920833
Day of the transfer	Endometrial thickness on the day of triggering hCG injection (ENDOV; mm)	0.0229746	0.472739
Day of the transfer	Endometrial thickness on the day of puncture (ENDPU; mm)	-0.0318749	0.338155
Day of the transfer	Endometrial thickness on the day of embryo transfer (ENDET; mm)	-0.0617792	0.0519876
Day of the transfer	Paternal age (years)	-0.000407578	0.989817
Day of the transfer	Sperm concentration (x 10^6/ml)	-0.0204832	0.519108
Day of the transfer	Oligospermia	0.0192955	0.543633
Day of the transfer	Sperm motility (%)	0.0291756	0.358401
Day of the transfer	Asthenozoospermia	-0.0195412	0.538512
Day of the transfer	Teratozoospermia	0.00859548	0.786757
Day of the transfer	Normospermia	0.00898031	0.777456
Day of the transfer	Live birth	0.0606267	0.0561573
Embryo score of the 1st embyro	Non-pregnant	-0.249176	1.66436e-15
Embryo score of the 1st embyro	Clinical pregnant (singleton, twin, triplet)	0.249176	1.66436e-15
Embryo score of the 1st embyro	Age (years)	-0.1105	0.000489191
Embryo score of the 1st embyro	Height (cm)	0.0178594	0.574227
Embryo score of the 1st embyro	Weight (kg)	-0.0600932	0.0584881
Embryo score of the 1st embyro	BMI (kg/m^2)	-0.0698338	0.0278494
Embryo score of the 1st embyro	Number of cycle	-0.0491506	0.121855
Embryo score of the 1st embyro	Number of discontinued cycles	-0.00305678	0.923397
Embryo score of the 1st embyro	Number of Fallopian tube obstruction	-0.0182425	0.566041
Embryo score of the 1st embyro	Male side	-0.0316402	0.319476
Embryo score of the 1st embyro	Endometriosis	0.0224782	0.47946
Embryo score of the 1st embyro	Number of unsuccessful IUI	0.0112842	0.722612
Embryo score of the 1st embyro	PCOS	-0.0227886	0.473413
Embryo score of the 1st embyro	Other - inicacio	-0.00965143	0.761428
Embryo score of the 1st embyro	TSH (mIU/L)	0.0196487	0.536487
Embryo score of the 1st embyro	FSH (IU/L)	-0.0906079	0.00428926
Embryo score of the 1st embyro	LH (IU/L)	0.0407752	0.199432
Embryo score of the 1st embyro	AMH (pmol/L)	0.0861472	0.00662911
Embryo score of the 1st embyro	GnRH-agonist - Ultra Short	0.0387972	0.222132
Embryo score of the 1st embyro	GnRH-agonist - Short	-0.0927816	0.00344591
Embryo score of the 1st embyro	GnRH-agonist - Long	0.0519637	0.101904
Embryo score of the 1st embyro	GnRH-antagonist	0.0308011	0.332486
Embryo score of the 1st embyro	Duration of infertility (years)	-0.0154775	0.626332
Embryo score of the 1st embyro	Number of births	-0.0243635	0.44338
Embryo score of the 1st embyro	Number of miscarriages	0.01336	0.674285
Embryo score of the 1st embyro	Number of abortions	0.012464	0.694995
Embryo score of the 1st embyro	Duration of stimulation (days)	0.0207578	0.513735
Embryo score of the 1st embyro	Number of follicles	0.13893	1.12555e-05
Embryo score of the 1st embyro	Day of the transfer	-0.159984	4.08037e-07
Embryo score of the 1st embyro	Embryo score of the 1st embyro	1	0
Embryo score of the 1st embyro	Embryo score of the 2nd embyro	0.598539	2.01643e-64
Embryo score of the 1st embyro	Embryo score of the 3rd embyro	0.210533	0.18642
Embryo score of the 1st embyro	Endometrial thickness on the day of triggering hCG injection (ENDOV; mm)	0.0890403	0.00532752
Embryo score of the 1st embyro	Endometrial thickness on the day of puncture (ENDPU; mm)	0.00950853	0.775261
Embryo score of the 1st embyro	Endometrial thickness on the day of embryo transfer (ENDET; mm)	-0.0044886	0.887885
Embryo score of the 1st embyro	Paternal age (years)	-0.0967137	0.00241367
Embryo score of the 1st embyro	Sperm concentration (x 10^6/ml)	0.0567906	0.0737974
Embryo score of the 1st embyro	Oligospermia	-0.0766848	0.0157015
Embryo score of the 1st embyro	Sperm motility (%)	0.0718926	0.0235491
Embryo score of the 1st embyro	Asthenozoospermia	-0.0418476	0.187856
Embryo score of the 1st embyro	Teratozoospermia	-0.0821183	0.00966719
Embryo score of the 1st embyro	Normospermia	0.0723359	0.0227024
Embryo score of the 1st embyro	Live birth	0.145148	4.4295e-06
Embryo score of the 2nd embyro	Non-pregnant	-0.141844	0.000285937
Embryo score of the 2nd embyro	Clinical pregnant (singleton, twin, triplet)	0.141844	0.000285937
Embryo score of the 2nd embyro	Age (years)	-0.0758593	0.0532233
Embryo score of the 2nd embyro	Height (cm)	0.0287855	0.463785
Embryo score of the 2nd embyro	Weight (kg)	-0.0534577	0.173432
Embryo score of the 2nd embyro	BMI (kg/m^2)	-0.0692994	0.0774768
Embryo score of the 2nd embyro	Number of cycle	-0.0368637	0.348063
Embryo score of the 2nd embyro	Number of discontinued cycles	0.0152097	0.69872
Embryo score of the 2nd embyro	Number of Fallopian tube obstruction	0.0428955	0.274823
Embryo score of the 2nd embyro	Male side	-0.0927274	0.0180475
Embryo score of the 2nd embyro	Endometriosis	0.0388738	0.32239
Embryo score of the 2nd embyro	Number of unsuccessful IUI	-0.0139451	0.72269
Embryo score of the 2nd embyro	PCOS	-0.0221739	0.572545
Embryo score of the 2nd embyro	Other - inicacio	0.0444446	0.257845
Embryo score of the 2nd embyro	TSH (mIU/L)	0.0280605	0.475122
Embryo score of the 2nd embyro	FSH (IU/L)	-0.0798562	0.0418234
Embryo score of the 2nd embyro	LH (IU/L)	-0.0530026	0.177127
Embryo score of the 2nd embyro	AMH (pmol/L)	-0.0123003	0.754276
Embryo score of the 2nd embyro	GnRH-agonist - Ultra Short	-2.90993e-17	1
Embryo score of the 2nd embyro	GnRH-agonist - Short	-0.0896769	0.0222233
Embryo score of the 2nd embyro	GnRH-agonist - Long	0.0588587	0.133869
Embryo score of the 2nd embyro	GnRH-antagonist	0.0316488	0.42051
Embryo score of the 2nd embyro	Duration of infertility (years)	0.00266664	0.945901
Embryo score of the 2nd embyro	Number of births	-0.0801306	0.0411227
Embryo score of the 2nd embyro	Number of miscarriages	-0.0806559	0.0398092
Embryo score of the 2nd embyro	Number of abortions	0.0234587	0.5505
Embryo score of the 2nd embyro	Duration of stimulation (days)	-0.0191363	0.626268
Embryo score of the 2nd embyro	Number of follicles	0.0916681	0.0194125
Embryo score of the 2nd embyro	Day of the transfer	-0.15076	0.00011417
Embryo score of the 2nd embyro	Embryo score of the 1st embyro	0.598539	2.01643e-64
Embryo score of the 2nd embyro	Embryo score of the 2nd embyro	1	0
Embryo score of the 2nd embyro	Embryo score of the 3rd embyro	0.448051	0.00330683
Embryo score of the 2nd embyro	Endometrial thickness on the day of triggering hCG injection (ENDOV; mm)	0.0791769	0.0450881
Embryo score of the 2nd embyro	Endometrial thickness on the day of puncture (ENDPU; mm)	0.0398431	0.333986
Embryo score of the 2nd embyro	Endometrial thickness on the day of embryo transfer (ENDET; mm)	0.0217703	0.580435
Embryo score of the 2nd embyro	Paternal age (years)	-0.134873	0.00061774
Embryo score of the 2nd embyro	Sperm concentration (x 10^6/ml)	0.0686878	0.0801356
Embryo score of the 2nd embyro	Oligospermia	-0.0826104	0.0352298
Embryo score of the 2nd embyro	Sperm motility (%)	0.0926528	0.0181409
Embryo score of the 2nd embyro	Asthenozoospermia	-0.0711898	0.0697085
Embryo score of the 2nd embyro	Teratozoospermia	-0.10483	0.00747587
Embryo score of the 2nd embyro	Normospermia	0.0932347	0.0174241
Embryo score of the 2nd embyro	Live birth	0.0836242	0.0330366
Embryo score of the 3rd embyro	Non-pregnant	-0.0865305	0.590617
Embryo score of the 3rd embyro	Clinical pregnant (singleton, twin, triplet)	0.0865305	0.590617
Embryo score of the 3rd embyro	Age (years)	-0.0890551	0.579785
Embryo score of the 3rd embyro	Height (cm)	0.154196	0.335761
Embryo score of the 3rd embyro	Weight (kg)	0.238301	0.133513
Embryo score of the 3rd embyro	BMI (kg/m^2)	0.191839	0.229526
Embryo score of the 3rd embyro	Number of cycle	-0.396075	0.0103629
Embryo score of the 3rd embyro	Number of discontinued cycles	-0.187416	0.240649
Embryo score of the 3rd embyro	Number of Fallopian tube obstruction	0.00858377	0.957521
Embryo score of the 3rd embyro	Male side	-0.156087	0.329796
Embryo score of the 3rd embyro	Endometriosis	0.126917	0.429098
Embryo score of the 3rd embyro	Number of unsuccessful IUI	0.158666	0.321767
Embryo score of the 3rd embyro	PCOS	0.0886147	0.581668
Embryo score of the 3rd embyro	Other - inicacio	-0.128118	0.424707
Embryo score of the 3rd embyro	TSH (mIU/L)	0.0758074	0.63759
Embryo score of the 3rd embyro	FSH (IU/L)	-0.235704	0.137925
Embryo score of the 3rd embyro	LH (IU/L)	0.096745	0.547356
Embryo score of the 3rd embyro	AMH (pmol/L)	0.262012	0.0979513
Embryo score of the 3rd embyro	GnRH-agonist - Ultra Short
Embryo score of the 3rd embyro	GnRH-agonist - Short	0.00374934	0.981439
Embryo score of the 3rd embyro	GnRH-agonist - Long
Embryo score of the 3rd embyro	GnRH-antagonist	-0.00374934	0.981439
Embryo score of the 3rd embyro	Duration of infertility (years)	-0.0508858	0.752036
Embryo score of the 3rd embyro	Number of births	-0.187416	0.240649
Embryo score of the 3rd embyro	Number of miscarriages	0.36069	0.0205194
Embryo score of the 3rd embyro	Number of abortions	-0.0485262	0.763195
Embryo score of the 3rd embyro	Duration of stimulation (days)	0.268284	0.0898894
Embryo score of the 3rd embyro	Number of follicles	0.278295	0.0780966
Embryo score of the 3rd embyro	Day of the transfer	0.0160155	0.920833
Embryo score of the 3rd embyro	Embryo score of the 1st embyro	0.210533	0.18642
Embryo score of the 3rd embyro	Embryo score of the 2nd embyro	0.448051	0.00330683
Embryo score of the 3rd embyro	Embryo score of the 3rd embyro	1	0
Embryo score of the 3rd embyro	Endometrial thickness on the day of triggering hCG injection (ENDOV; mm)	0.0348094	0.82894
Embryo score of the 3rd embyro	Endometrial thickness on the day of puncture (ENDPU; mm)	0.139149	0.404742
Embryo score of the 3rd embyro	Endometrial thickness on the day of embryo transfer (ENDET; mm)	0.135251	0.399156
Embryo score of the 3rd embyro	Paternal age (years)	-0.292115	0.0673946
Embryo score of the 3rd embyro	Sperm concentration (x 10^6/ml)	0.221973	0.163065
Embryo score of the 3rd embyro	Oligospermia	-0.147788	0.356466
Embryo score of the 3rd embyro	Sperm motility (%)	0.304283	0.053082
Embryo score of the 3rd embyro	Asthenozoospermia	-0.306678	0.0511463
Embryo score of the 3rd embyro	Teratozoospermia	-0.241009	0.129025
Embryo score of the 3rd embyro	Normospermia	0.284227	0.0717013
Embryo score of the 3rd embyro	Live birth	0.00374934	0.981439
Endometrial thickness on the day of triggering hCG injection (ENDOV; mm)	Non-pregnant	-0.044259	0.166442
Endometrial thickness on the day of triggering hCG injection (ENDOV; mm)	Clinical pregnant (singleton, twin, triplet)	0.044259	0.166442
Endometrial thickness on the day of triggering hCG injection (ENDOV; mm)	Age (years)	-0.068841	0.0312583
Endometrial thickness on the day of triggering hCG injection (ENDOV; mm)	Height (cm)	0.159672	5.1178e-07
Endometrial thickness on the day of triggering hCG injection (ENDOV; mm)	Weight (kg)	0.127756	6.10597e-05
Endometrial thickness on the day of triggering hCG injection (ENDOV; mm)	BMI (kg/m^2)	0.0737544	0.021005
Endometrial thickness on the day of triggering hCG injection (ENDOV; mm)	Number of cycle	0.00560989	0.86084
Endometrial thickness on the day of triggering hCG injection (ENDOV; mm)	Number of discontinued cycles	0.0163655	0.609043
Endometrial thickness on the day of triggering hCG injection (ENDOV; mm)	Number of Fallopian tube obstruction	0.0165752	0.604463
Endometrial thickness on the day of triggering hCG injection (ENDOV; mm)	Male side	0.0302186	0.344905
Endometrial thickness on the day of triggering hCG injection (ENDOV; mm)	Endometriosis	-0.0373817	0.242585
Endometrial thickness on the day of triggering hCG injection (ENDOV; mm)	Number of unsuccessful IUI	-0.00438345	0.891047
Endometrial thickness on the day of triggering hCG injection (ENDOV; mm)	PCOS	0.0219265	0.493178
Endometrial thickness on the day of triggering hCG injection (ENDOV; mm)	Other - inicacio	-0.0403141	0.207565
Endometrial thickness on the day of triggering hCG injection (ENDOV; mm)	TSH (mIU/L)	0.000890481	0.9778
Endometrial thickness on the day of triggering hCG injection (ENDOV; mm)	FSH (IU/L)	-0.0970494	0.00236677
Endometrial thickness on the day of triggering hCG injection (ENDOV; mm)	LH (IU/L)	-0.0354367	0.267987
Endometrial thickness on the day of triggering hCG injection (ENDOV; mm)	AMH (pmol/L)	0.0749374	0.0190262
Endometrial thickness on the day of triggering hCG injection (ENDOV; mm)	GnRH-agonist - Ultra Short	0.0100712	0.752972
Endometrial thickness on the day of triggering hCG injection (ENDOV; mm)	GnRH-agonist - Short	-0.0576513	0.071381
Endometrial thickness on the day of triggering hCG injection (ENDOV; mm)	GnRH-agonist - Long	0.135224	2.18478e-05
Endometrial thickness on the day of triggering hCG injection (ENDOV; mm)	GnRH-antagonist	-0.0452739	0.156925
Endometrial thickness on the day of triggering hCG injection (ENDOV; mm)	Duration of infertility (years)	-0.0100343	0.753849
Endometrial thickness on the day of triggering hCG injection (ENDOV; mm)	Number of births	0.0782198	0.0143634
Endometrial thickness on the day of triggering hCG injection (ENDOV; mm)	Number of miscarriages	-0.0212823	0.505971
Endometrial thickness on the day of triggering hCG injection (ENDOV; mm)	Number of abortions	-0.0409445	0.200541
Endometrial thickness on the day of triggering hCG injection (ENDOV; mm)	Duration of stimulation (days)	0.0854403	0.00747705
Endometrial thickness on the day of triggering hCG injection (ENDOV; mm)	Number of follicles	0.135352	2.14537e-05
Endometrial thickness on the day of triggering hCG injection (ENDOV; mm)	Day of the transfer	0.0229746	0.472739
Endometrial thickness on the day of triggering hCG injection (ENDOV; mm)	Embryo score of the 1st embyro	0.0890403	0.00532752
Endometrial thickness on the day of triggering hCG injection (ENDOV; mm)	Embryo score of the 2nd embyro	0.0791769	0.0450881
Endometrial thickness on the day of triggering hCG injection (ENDOV; mm)	Embryo score of the 3rd embyro	0.0348094	0.82894
Endometrial thickness on the day of triggering hCG injection (ENDOV; mm)	Endometrial thickness on the day of triggering hCG injection (ENDOV; mm)	1	0
Endometrial thickness on the day of triggering hCG injection (ENDOV; mm)	Endometrial thickness on the day of puncture (ENDPU; mm)	0.601035	7.09111e-90
Endometrial thickness on the day of triggering hCG injection (ENDOV; mm)	Endometrial thickness on the day of embryo transfer (ENDET; mm)	0.489588	4.9797e-60
Endometrial thickness on the day of triggering hCG injection (ENDOV; mm)	Paternal age (years)	-0.050149	0.118749
Endometrial thickness on the day of triggering hCG injection (ENDOV; mm)	Sperm concentration (x 10^6/ml)	-0.107845	0.000725114
Endometrial thickness on the day of triggering hCG injection (ENDOV; mm)	Oligospermia	0.0813508	0.0108855
Endometrial thickness on the day of triggering hCG injection (ENDOV; mm)	Sperm motility (%)	-0.0642466	0.044461
Endometrial thickness on the day of triggering hCG injection (ENDOV; mm)	Asthenozoospermia	0.0492823	0.123327
Endometrial thickness on the day of triggering hCG injection (ENDOV; mm)	Teratozoospermia	0.0659747	0.039028
Endometrial thickness on the day of triggering hCG injection (ENDOV; mm)	Normospermia	-0.1042	0.00109451
Endometrial thickness on the day of triggering hCG injection (ENDOV; mm)	Live birth	0.076827	0.0162026
Endometrial thickness on the day of puncture (ENDPU; mm)	Non-pregnant	-0.0581854	0.0802104
Endometrial thickness on the day of puncture (ENDPU; mm)	Clinical pregnant (singleton, twin, triplet)	0.0581854	0.0802104
Endometrial thickness on the day of puncture (ENDPU; mm)	Age (years)	-0.0882906	0.00787024
Endometrial thickness on the day of puncture (ENDPU; mm)	Height (cm)	0.1669	4.43182e-07
Endometrial thickness on the day of puncture (ENDPU; mm)	Weight (kg)	0.133725	5.44954e-05
Endometrial thickness on the day of puncture (ENDPU; mm)	BMI (kg/m^2)	0.0788761	0.0176316
Endometrial thickness on the day of puncture (ENDPU; mm)	Number of cycle	-0.0297885	0.370736
Endometrial thickness on the day of puncture (ENDPU; mm)	Number of discontinued cycles	-0.0116606	0.726101
Endometrial thickness on the day of puncture (ENDPU; mm)	Number of Fallopian tube obstruction	-0.0418129	0.20887
Endometrial thickness on the day of puncture (ENDPU; mm)	Male side	0.0636689	0.0555358
Endometrial thickness on the day of puncture (ENDPU; mm)	Endometriosis	-0.0316055	0.342256
Endometrial thickness on the day of puncture (ENDPU; mm)	Number of unsuccessful IUI	-0.0275451	0.407865
Endometrial thickness on the day of puncture (ENDPU; mm)	PCOS	0.0507798	0.126887
Endometrial thickness on the day of puncture (ENDPU; mm)	Other - inicacio	-0.0375396	0.259257
Endometrial thickness on the day of puncture (ENDPU; mm)	TSH (mIU/L)	0.00952806	0.774691
Endometrial thickness on the day of puncture (ENDPU; mm)	FSH (IU/L)	-0.0803138	0.0156635
Endometrial thickness on the day of puncture (ENDPU; mm)	LH (IU/L)	-0.0667784	0.0446036
Endometrial thickness on the day of puncture (ENDPU; mm)	AMH (pmol/L)	0.0487528	0.142788
Endometrial thickness on the day of puncture (ENDPU; mm)	GnRH-agonist - Ultra Short	0.0209008	0.530029
Endometrial thickness on the day of puncture (ENDPU; mm)	GnRH-agonist - Short	-0.0195877	0.556195
Endometrial thickness on the day of puncture (ENDPU; mm)	GnRH-agonist - Long	0.0876832	0.00830938
Endometrial thickness on the day of puncture (ENDPU; mm)	GnRH-antagonist	-0.0433986	0.192104
Endometrial thickness on the day of puncture (ENDPU; mm)	Duration of infertility (years)	-0.030574	0.358249
Endometrial thickness on the day of puncture (ENDPU; mm)	Number of births	0.0839841	0.0114882
Endometrial thickness on the day of puncture (ENDPU; mm)	Number of miscarriages	-0.0111407	0.737855
Endometrial thickness on the day of puncture (ENDPU; mm)	Number of abortions	-0.0487537	0.142781
Endometrial thickness on the day of puncture (ENDPU; mm)	Duration of stimulation (days)	-0.0100881	0.761836
Endometrial thickness on the day of puncture (ENDPU; mm)	Number of follicles	0.0674166	0.0425999
Endometrial thickness on the day of puncture (ENDPU; mm)	Day of the transfer	-0.0318749	0.338155
Endometrial thickness on the day of puncture (ENDPU; mm)	Embryo score of the 1st embyro	0.00950853	0.775261
Endometrial thickness on the day of puncture (ENDPU; mm)	Embryo score of the 2nd embyro	0.0398431	0.333986
Endometrial thickness on the day of puncture (ENDPU; mm)	Embryo score of the 3rd embyro	0.139149	0.404742
Endometrial thickness on the day of puncture (ENDPU; mm)	Endometrial thickness on the day of triggering hCG injection (ENDOV; mm)	0.601035	7.09111e-90
Endometrial thickness on the day of puncture (ENDPU; mm)	Endometrial thickness on the day of puncture (ENDPU; mm)	1	0
Endometrial thickness on the day of puncture (ENDPU; mm)	Endometrial thickness on the day of embryo transfer (ENDET; mm)	0.493855	9.33708e-57
Endometrial thickness on the day of puncture (ENDPU; mm)	Paternal age (years)	-0.0635758	0.0567166
Endometrial thickness on the day of puncture (ENDPU; mm)	Sperm concentration (x 10^6/ml)	-0.0762044	0.0218687
Endometrial thickness on the day of puncture (ENDPU; mm)	Oligospermia	0.0769862	0.0205458
Endometrial thickness on the day of puncture (ENDPU; mm)	Sperm motility (%)	-0.0060617	0.8555
Endometrial thickness on the day of puncture (ENDPU; mm)	Asthenozoospermia	-0.0053886	0.871397
Endometrial thickness on the day of puncture (ENDPU; mm)	Teratozoospermia	0.0291188	0.381594
Endometrial thickness on the day of puncture (ENDPU; mm)	Normospermia	-0.0584033	0.0790833
Endometrial thickness on the day of puncture (ENDPU; mm)	Live birth	0.108166	0.0011179
Endometrial thickness on the day of embryo transfer (ENDET; mm)	Non-pregnant	-0.0307134	0.334353
Endometrial thickness on the day of embryo transfer (ENDET; mm)	Clinical pregnant (singleton, twin, triplet)	0.0307134	0.334353
Endometrial thickness on the day of embryo transfer (ENDET; mm)	Age (years)	-0.030564	0.336711
Endometrial thickness on the day of embryo transfer (ENDET; mm)	Height (cm)	0.115833	0.000259908
Endometrial thickness on the day of embryo transfer (ENDET; mm)	Weight (kg)	0.171828	5.32406e-08
Endometrial thickness on the day of embryo transfer (ENDET; mm)	BMI (kg/m^2)	0.13284	2.75251e-05
Endometrial thickness on the day of embryo transfer (ENDET; mm)	Number of cycle	0.00456864	0.885842
Endometrial thickness on the day of embryo transfer (ENDET; mm)	Number of discontinued cycles	0.00108884	0.972705
Endometrial thickness on the day of embryo transfer (ENDET; mm)	Number of Fallopian tube obstruction	-0.0298419	0.348256
Endometrial thickness on the day of embryo transfer (ENDET; mm)	Male side	0.0137826	0.66492
Endometrial thickness on the day of embryo transfer (ENDET; mm)	Endometriosis	-0.0465001	0.143732
Endometrial thickness on the day of embryo transfer (ENDET; mm)	Number of unsuccessful IUI	-0.00802927	0.800794
Endometrial thickness on the day of embryo transfer (ENDET; mm)	PCOS	0.0347587	0.274567
Endometrial thickness on the day of embryo transfer (ENDET; mm)	Other - inicacio	-0.0219816	0.489664
Endometrial thickness on the day of embryo transfer (ENDET; mm)	TSH (mIU/L)	-0.0125089	0.694245
Endometrial thickness on the day of embryo transfer (ENDET; mm)	FSH (IU/L)	-0.105681	0.000867495
Endometrial thickness on the day of embryo transfer (ENDET; mm)	LH (IU/L)	-0.0964784	0.00237461
Endometrial thickness on the day of embryo transfer (ENDET; mm)	AMH (pmol/L)	0.0491055	0.122577
Endometrial thickness on the day of embryo transfer (ENDET; mm)	GnRH-agonist - Ultra Short	0.0318782	0.316338
Endometrial thickness on the day of embryo transfer (ENDET; mm)	GnRH-agonist - Short	0.0254808	0.423218
Endometrial thickness on the day of embryo transfer (ENDET; mm)	GnRH-agonist - Long	0.0834164	0.00864208
Endometrial thickness on the day of embryo transfer (ENDET; mm)	GnRH-antagonist	-0.0803082	0.0114802
Endometrial thickness on the day of embryo transfer (ENDET; mm)	Duration of infertility (years)	0.0471785	0.137971
Endometrial thickness on the day of embryo transfer (ENDET; mm)	Number of births	0.125161	7.85915e-05
Endometrial thickness on the day of embryo transfer (ENDET; mm)	Number of miscarriages	-0.0377029	0.235932
Endometrial thickness on the day of embryo transfer (ENDET; mm)	Number of abortions	-0.0637031	0.0450835
Endometrial thickness on the day of embryo transfer (ENDET; mm)	Duration of stimulation (days)	0.0679713	0.0324811
Endometrial thickness on the day of embryo transfer (ENDET; mm)	Number of follicles	0.0525049	0.0987223
Endometrial thickness on the day of embryo transfer (ENDET; mm)	Day of the transfer	-0.0617792	0.0519876
Endometrial thickness on the day of embryo transfer (ENDET; mm)	Embryo score of the 1st embyro	-0.0044886	0.887885
Endometrial thickness on the day of embryo transfer (ENDET; mm)	Embryo score of the 2nd embyro	0.0217703	0.580435
Endometrial thickness on the day of embryo transfer (ENDET; mm)	Embryo score of the 3rd embyro	0.135251	0.399156
Endometrial thickness on the day of embryo transfer (ENDET; mm)	Endometrial thickness on the day of triggering hCG injection (ENDOV; mm)	0.489588	4.9797e-60
Endometrial thickness on the day of embryo transfer (ENDET; mm)	Endometrial thickness on the day of puncture (ENDPU; mm)	0.493855	9.33708e-57
Endometrial thickness on the day of embryo transfer (ENDET; mm)	Endometrial thickness on the day of embryo transfer (ENDET; mm)	1	0
Endometrial thickness on the day of embryo transfer (ENDET; mm)	Paternal age (years)	-0.0161301	0.614023
Endometrial thickness on the day of embryo transfer (ENDET; mm)	Sperm concentration (x 10^6/ml)	-0.105713	0.000864309
Endometrial thickness on the day of embryo transfer (ENDET; mm)	Oligospermia	0.0563678	0.0762716
Endometrial thickness on the day of embryo transfer (ENDET; mm)	Sperm motility (%)	-0.115958	0.000255922
Endometrial thickness on the day of embryo transfer (ENDET; mm)	Asthenozoospermia	0.0908644	0.00421921
Endometrial thickness on the day of embryo transfer (ENDET; mm)	Teratozoospermia	0.064229	0.0433366
Endometrial thickness on the day of embryo transfer (ENDET; mm)	Normospermia	-0.107749	0.000684161
Endometrial thickness on the day of embryo transfer (ENDET; mm)	Live birth	-0.00860992	0.786724
Paternal age (years)	Non-pregnant	0.13696	1.64047e-05
Paternal age (years)	Clinical pregnant (singleton, twin, triplet)	-0.13696	1.64047e-05
Paternal age (years)	Age (years)	0.542337	2.95336e-76
Paternal age (years)	Height (cm)	0.0474574	0.137049
Paternal age (years)	Weight (kg)	0.0477023	0.135032
Paternal age (years)	BMI (kg/m^2)	0.0348555	0.274939
Paternal age (years)	Number of cycle	0.169649	8.74433e-08
Paternal age (years)	Number of discontinued cycles	-0.0182034	0.568645
Paternal age (years)	Number of Fallopian tube obstruction	-0.0544927	0.0877117
Paternal age (years)	Male side	0.0158429	0.619811
Paternal age (years)	Endometriosis	-0.0524082	0.100552
Paternal age (years)	Number of unsuccessful IUI	0.0201451	0.528127
Paternal age (years)	PCOS	-0.15324	1.38654e-06
Paternal age (years)	Other - inicacio	0.104136	0.00107668
Paternal age (years)	TSH (mIU/L)	-0.00137107	0.965755
Paternal age (years)	FSH (IU/L)	0.120646	0.000149662
Paternal age (years)	LH (IU/L)	-0.054472	0.087832
Paternal age (years)	AMH (pmol/L)	-0.170358	7.71161e-08
Paternal age (years)	GnRH-agonist - Ultra Short	0.0491384	0.123658
Paternal age (years)	GnRH-agonist - Short	0.064377	0.0435988
Paternal age (years)	GnRH-agonist - Long	-0.0665436	0.0369798
Paternal age (years)	GnRH-antagonist	-0.0192697	0.546211
Paternal age (years)	Duration of infertility (years)	0.101896	0.0013791
Paternal age (years)	Number of births	0.169682	8.69469e-08
Paternal age (years)	Number of miscarriages	-0.0215633	0.499493
Paternal age (years)	Number of abortions	0.041743	0.190987
Paternal age (years)	Duration of stimulation (days)	-0.0249236	0.435066
Paternal age (years)	Number of follicles	-0.215065	9.47904e-12
Paternal age (years)	Day of the transfer	-0.000407578	0.989817
Paternal age (years)	Embryo score of the 1st embyro	-0.0967137	0.00241367
Paternal age (years)	Embryo score of the 2nd embyro	-0.134873	0.00061774
Paternal age (years)	Embryo score of the 3rd embyro	-0.292115	0.0673946
Paternal age (years)	Endometrial thickness on the day of triggering hCG injection (ENDOV; mm)	-0.050149	0.118749
Paternal age (years)	Endometrial thickness on the day of puncture (ENDPU; mm)	-0.0635758	0.0567166
Paternal age (years)	Endometrial thickness on the day of embryo transfer (ENDET; mm)	-0.0161301	0.614023
Paternal age (years)	Paternal age (years)	1	0
Paternal age (years)	Sperm concentration (x 10^6/ml)	-0.0175337	0.582954
Paternal age (years)	Oligospermia	0.0250516	0.43271
Paternal age (years)	Sperm motility (%)	-0.124475	9.11948e-05
Paternal age (years)	Asthenozoospermia	0.105747	0.000898344
Paternal age (years)	Teratozoospermia	0.0440422	0.167661
Paternal age (years)	Normospermia	-0.101461	0.00144629
Paternal age (years)	Live birth	-0.0652763	0.0407392
Sperm concentration (x 10^6/ml)	Non-pregnant	-0.0594784	0.0609889
Sperm concentration (x 10^6/ml)	Clinical pregnant (singleton, twin, triplet)	0.0594784	0.0609889
Sperm concentration (x 10^6/ml)	Age (years)	0.091937	0.00373634
Sperm concentration (x 10^6/ml)	Height (cm)	-0.0276179	0.384648
Sperm concentration (x 10^6/ml)	Weight (kg)	-0.100547	0.0015114
Sperm concentration (x 10^6/ml)	BMI (kg/m^2)	-0.095966	0.00246789
Sperm concentration (x 10^6/ml)	Number of cycle	-0.0917451	0.00380943
Sperm concentration (x 10^6/ml)	Number of discontinued cycles	-0.0477318	0.132818
Sperm concentration (x 10^6/ml)	Number of Fallopian tube obstruction	0.0634417	0.0456446
Sperm concentration (x 10^6/ml)	Male side	-0.437714	9.80254e-48
Sperm concentration (x 10^6/ml)	Endometriosis	0.0751231	0.0179021
Sperm concentration (x 10^6/ml)	Number of unsuccessful IUI	0.102938	0.00116084
Sperm concentration (x 10^6/ml)	PCOS	-0.0427409	0.178378
Sperm concentration (x 10^6/ml)	Other - inicacio	0.15427	1.03702e-06
Sperm concentration (x 10^6/ml)	TSH (mIU/L)	0.0573638	0.0707853
Sperm concentration (x 10^6/ml)	FSH (IU/L)	0.0785437	0.013295
Sperm concentration (x 10^6/ml)	LH (IU/L)	0.0463377	0.144528
Sperm concentration (x 10^6/ml)	AMH (pmol/L)	-0.0928147	0.00341803
Sperm concentration (x 10^6/ml)	GnRH-agonist - Ultra Short	-0.0127703	0.687738
Sperm concentration (x 10^6/ml)	GnRH-agonist - Short	0.00652716	0.837239
Sperm concentration (x 10^6/ml)	GnRH-agonist - Long	0.019189	0.545861
Sperm concentration (x 10^6/ml)	GnRH-antagonist	-0.0144547	0.649149
Sperm concentration (x 10^6/ml)	Duration of infertility (years)	-0.0170702	0.591076
Sperm concentration (x 10^6/ml)	Number of births	-0.0286362	0.367359
Sperm concentration (x 10^6/ml)	Number of miscarriages	0.013375	0.673784
Sperm concentration (x 10^6/ml)	Number of abortions	0.0530784	0.0945886
Sperm concentration (x 10^6/ml)	Duration of stimulation (days)	-0.0594382	0.0611641
Sperm concentration (x 10^6/ml)	Number of follicles	-0.0546568	0.0851677
Sperm concentration (x 10^6/ml)	Day of the transfer	-0.0204832	0.519108
Sperm concentration (x 10^6/ml)	Embryo score of the 1st embyro	0.0567906	0.0737974
Sperm concentration (x 10^6/ml)	Embryo score of the 2nd embyro	0.0686878	0.0801356
Sperm concentration (x 10^6/ml)	Embryo score of the 3rd embyro	0.221973	0.163065
Sperm concentration (x 10^6/ml)	Endometrial thickness on the day of triggering hCG injection (ENDOV; mm)	-0.107845	0.000725114
Sperm concentration (x 10^6/ml)	Endometrial thickness on the day of puncture (ENDPU; mm)	-0.0762044	0.0218687
Sperm concentration (x 10^6/ml)	Endometrial thickness on the day of embryo transfer (ENDET; mm)	-0.105713	0.000864309
Sperm concentration (x 10^6/ml)	Paternal age (years)	-0.0175337	0.582954
Sperm concentration (x 10^6/ml)	Sperm concentration (x 10^6/ml)	1	0
Sperm concentration (x 10^6/ml)	Oligospermia	-0.659591	5.02271e-125
Sperm concentration (x 10^6/ml)	Sperm motility (%)	0.582221	3.57929e-91
Sperm concentration (x 10^6/ml)	Asthenozoospermia	-0.434199	6.44321e-47
Sperm concentration (x 10^6/ml)	Teratozoospermia	-0.513889	5.07722e-68
Sperm concentration (x 10^6/ml)	Normospermia	0.610052	2.82157e-102
Sperm concentration (x 10^6/ml)	Live birth	0.016398	0.605773
Oligospermia	Non-pregnant	0.0524775	0.0983875
Oligospermia	Clinical pregnant (singleton, twin, triplet)	-0.0524775	0.0983875
Oligospermia	Age (years)	-0.0573258	0.0709721
Oligospermia	Height (cm)	0.0403482	0.203955
Oligospermia	Weight (kg)	0.0490081	0.122753
Oligospermia	BMI (kg/m^2)	0.037576	0.236802
Oligospermia	Number of cycle	0.0823803	0.00940132
Oligospermia	Number of discontinued cycles	0.0361304	0.255339
Oligospermia	Number of Fallopian tube obstruction	-0.117859	0.000197448
Oligospermia	Male side	0.447866	3.75794e-50
Oligospermia	Endometriosis	-0.0484028	0.12745
Oligospermia	Number of unsuccessful IUI	-0.103097	0.0011405
Oligospermia	PCOS	0.0136586	0.667279
Oligospermia	Other - inicacio	-0.153984	1.08625e-06
Oligospermia	TSH (mIU/L)	-0.0282966	0.373072
Oligospermia	FSH (IU/L)	-0.0209959	0.508702
Oligospermia	LH (IU/L)	-0.0143293	0.65199
Oligospermia	AMH (pmol/L)	0.0415027	0.191299
Oligospermia	GnRH-agonist - Ultra Short	0.015678	0.621693
Oligospermia	GnRH-agonist - Short	-0.00392248	0.901751
Oligospermia	GnRH-agonist - Long	0.0157156	0.620858
Oligospermia	GnRH-antagonist	-0.0104399	0.742476
Oligospermia	Duration of infertility (years)	0.0424691	0.181158
Oligospermia	Number of births	0.0166773	0.599647
Oligospermia	Number of miscarriages	-0.00305687	0.923356
Oligospermia	Number of abortions	-0.0162029	0.61007
Oligospermia	Duration of stimulation (days)	0.0610546	0.05444
Oligospermia	Number of follicles	0.0449201	0.15723
Oligospermia	Day of the transfer	0.0192955	0.543633
Oligospermia	Embryo score of the 1st embyro	-0.0766848	0.0157015
Oligospermia	Embryo score of the 2nd embyro	-0.0826104	0.0352298
Oligospermia	Embryo score of the 3rd embyro	-0.147788	0.356466
Oligospermia	Endometrial thickness on the day of triggering hCG injection (ENDOV; mm)	0.0813508	0.0108855
Oligospermia	Endometrial thickness on the day of puncture (ENDPU; mm)	0.0769862	0.0205458
Oligospermia	Endometrial thickness on the day of embryo transfer (ENDET; mm)	0.0563678	0.0762716
Oligospermia	Paternal age (years)	0.0250516	0.43271
Oligospermia	Sperm concentration (x 10^6/ml)	-0.659591	5.02271e-125
Oligospermia	Oligospermia	1	0
Oligospermia	Sperm motility (%)	-0.445885	1.12951e-49
Oligospermia	Asthenozoospermia	0.327522	2.92904e-26
Oligospermia	Teratozoospermia	0.555637	1.59537e-81
Oligospermia	Normospermia	-0.551232	5.23052e-80
Oligospermia	Live birth	-0.00581884	0.854694
Sperm motility (%)	Non-pregnant	-0.0802156	0.0114506
Sperm motility (%)	Clinical pregnant (singleton, twin, triplet)	0.0802156	0.0114506
Sperm motility (%)	Age (years)	0.0172244	0.587729
Sperm motility (%)	Height (cm)	-0.0839096	0.00815733
Sperm motility (%)	Weight (kg)	-0.104276	0.000999166
Sperm motility (%)	BMI (kg/m^2)	-0.0791504	0.0125974
Sperm motility (%)	Number of cycle	-0.104597	0.000963548
Sperm motility (%)	Number of discontinued cycles	-0.0398617	0.209466
Sperm motility (%)	Number of Fallopian tube obstruction	0.0770051	0.015219
Sperm motility (%)	Male side	-0.371468	7.54959e-34
Sperm motility (%)	Endometriosis	0.00841847	0.791046
Sperm motility (%)	Number of unsuccessful IUI	0.0973533	0.00213186
Sperm motility (%)	PCOS	-0.00360257	0.909728
Sperm motility (%)	Other - inicacio	0.0829791	0.00889543
Sperm motility (%)	TSH (mIU/L)	0.04243	0.18156
Sperm motility (%)	FSH (IU/L)	0.0521897	0.10025
Sperm motility (%)	LH (IU/L)	0.0822204	0.00954069
Sperm motility (%)	AMH (pmol/L)	-0.0169326	0.594072
Sperm motility (%)	GnRH-agonist - Ultra Short	0.00794428	0.802566
Sperm motility (%)	GnRH-agonist - Short	-0.0135288	0.670253
Sperm motility (%)	GnRH-agonist - Long	0.0253402	0.42508
Sperm motility (%)	GnRH-antagonist	-0.00732212	0.817745
Sperm motility (%)	Duration of infertility (years)	0.00647831	0.83844
Sperm motility (%)	Number of births	0.010437	0.742544
Sperm motility (%)	Number of miscarriages	0.02738	0.388759
Sperm motility (%)	Number of abortions	0.0630454	0.0470164
Sperm motility (%)	Duration of stimulation (days)	-0.0270749	0.394069
Sperm motility (%)	Number of follicles	-0.00132632	0.966704
Sperm motility (%)	Day of the transfer	0.0291756	0.358401
Sperm motility (%)	Embryo score of the 1st embyro	0.0718926	0.0235491
Sperm motility (%)	Embryo score of the 2nd embyro	0.0926528	0.0181409
Sperm motility (%)	Embryo score of the 3rd embyro	0.304283	0.053082
Sperm motility (%)	Endometrial thickness on the day of triggering hCG injection (ENDOV; mm)	-0.0642466	0.044461
Sperm motility (%)	Endometrial thickness on the day of puncture (ENDPU; mm)	-0.0060617	0.8555
Sperm motility (%)	Endometrial thickness on the day of embryo transfer (ENDET; mm)	-0.115958	0.000255922
Sperm motility (%)	Paternal age (years)	-0.124475	9.11948e-05
Sperm motility (%)	Sperm concentration (x 10^6/ml)	0.582221	3.57929e-91
Sperm motility (%)	Oligospermia	-0.445885	1.12951e-49
Sperm motility (%)	Sperm motility (%)	1	0
Sperm motility (%)	Asthenozoospermia	-0.837724	1.29512e-262
Sperm motility (%)	Teratozoospermia	-0.550566	8.82487e-80
Sperm motility (%)	Normospermia	0.752443	6.59026e-182
Sperm motility (%)	Live birth	0.0067482	0.831808
Asthenozoospermia	Non-pregnant	0.0785856	0.0132456
Asthenozoospermia	Clinical pregnant (singleton, twin, triplet)	-0.0785856	0.0132456
Asthenozoospermia	Age (years)	0.00608101	0.848224
Asthenozoospermia	Height (cm)	0.0795217	0.0121866
Asthenozoospermia	Weight (kg)	0.0932066	0.00328402
Asthenozoospermia	BMI (kg/m^2)	0.0688271	0.0301046
Asthenozoospermia	Number of cycle	0.0897659	0.00464247
Asthenozoospermia	Number of discontinued cycles	0.0440208	0.165715
Asthenozoospermia	Number of Fallopian tube obstruction	-0.0851335	0.00727007
Asthenozoospermia	Male side	0.295159	2.06285e-21
Asthenozoospermia	Endometriosis	-0.0181595	0.567616
Asthenozoospermia	Number of unsuccessful IUI	-0.0670776	0.0345613
Asthenozoospermia	PCOS	-0.0351191	0.268892
Asthenozoospermia	Other - inicacio	-0.0377204	0.235004
Asthenozoospermia	TSH (mIU/L)	-0.0167954	0.597065
Asthenozoospermia	FSH (IU/L)	-0.029733	0.349289
Asthenozoospermia	LH (IU/L)	-0.0711446	0.0249667
Asthenozoospermia	AMH (pmol/L)	0.0438779	0.167094
Asthenozoospermia	GnRH-agonist - Ultra Short	-0.0385246	0.225167
Asthenozoospermia	GnRH-agonist - Short	0.0035161	0.911886
Asthenozoospermia	GnRH-agonist - Long	-0.0376163	0.236299
Asthenozoospermia	GnRH-antagonist	0.0298037	0.348144
Asthenozoospermia	Duration of infertility (years)	0.000940025	0.976398
Asthenozoospermia	Number of births	-0.0388873	0.220827
Asthenozoospermia	Number of miscarriages	-0.0149147	0.638766
Asthenozoospermia	Number of abortions	-0.0490147	0.122703
Asthenozoospermia	Duration of stimulation (days)	0.0094737	0.765577
Asthenozoospermia	Number of follicles	-0.0117512	0.711494
Asthenozoospermia	Day of the transfer	-0.0195412	0.538512
Asthenozoospermia	Embryo score of the 1st embyro	-0.0418476	0.187856
Asthenozoospermia	Embryo score of the 2nd embyro	-0.0711898	0.0697085
Asthenozoospermia	Embryo score of the 3rd embyro	-0.306678	0.0511463
Asthenozoospermia	Endometrial thickness on the day of triggering hCG injection (ENDOV; mm)	0.0492823	0.123327
Asthenozoospermia	Endometrial thickness on the day of puncture (ENDPU; mm)	-0.0053886	0.871397
Asthenozoospermia	Endometrial thickness on the day of embryo transfer (ENDET; mm)	0.0908644	0.00421921
Asthenozoospermia	Paternal age (years)	0.105747	0.000898344
Asthenozoospermia	Sperm concentration (x 10^6/ml)	-0.434199	6.44321e-47
Asthenozoospermia	Oligospermia	0.327522	2.92904e-26
Asthenozoospermia	Sperm motility (%)	-0.837724	1.29512e-262
Asthenozoospermia	Asthenozoospermia	1	0
Asthenozoospermia	Teratozoospermia	0.429324	8.45943e-46
Asthenozoospermia	Normospermia	-0.795109	1.84004e-217
Asthenozoospermia	Live birth	-0.00952952	0.764237
Teratozoospermia	Non-pregnant	0.0429998	0.17576
Teratozoospermia	Clinical pregnant (singleton, twin, triplet)	-0.0429998	0.17576
Teratozoospermia	Age (years)	-0.0639115	0.0440627
Teratozoospermia	Height (cm)	0.0462993	0.144862
Teratozoospermia	Weight (kg)	0.0281664	0.375275
Teratozoospermia	BMI (kg/m^2)	0.0165143	0.603219
Teratozoospermia	Number of cycle	0.0555673	0.0800877
Teratozoospermia	Number of discontinued cycles	-0.000675347	0.983042
Teratozoospermia	Number of Fallopian tube obstruction	-0.105676	0.000852409
Teratozoospermia	Male side	0.376677	7.88697e-35
Teratozoospermia	Endometriosis	0.00603786	0.849288
Teratozoospermia	Number of unsuccessful IUI	-0.077505	0.0145686
Teratozoospermia	PCOS	0.0464737	0.143352
Teratozoospermia	Other - inicacio	-0.136576	1.5703e-05
Teratozoospermia	TSH (mIU/L)	-0.0432102	0.173654
Teratozoospermia	FSH (IU/L)	-0.0743878	0.0190579
Teratozoospermia	LH (IU/L)	-0.0371216	0.242523
Teratozoospermia	AMH (pmol/L)	0.0237843	0.454068
Teratozoospermia	GnRH-agonist - Ultra Short	0.00600164	0.850182
Teratozoospermia	GnRH-agonist - Short	0.00535765	0.866097
Teratozoospermia	GnRH-agonist - Long	-0.0218942	0.490735
Teratozoospermia	GnRH-antagonist	0.008398	0.791542
Teratozoospermia	Duration of infertility (years)	0.0515847	0.104255
Teratozoospermia	Number of births	-0.000794471	0.980052
Teratozoospermia	Number of miscarriages	-0.0476532	0.133458
Teratozoospermia	Number of abortions	-0.0673427	0.0338519
Teratozoospermia	Duration of stimulation (days)	0.0350409	0.269961
Teratozoospermia	Number of follicles	0.021784	0.492919
Teratozoospermia	Day of the transfer	0.00859548	0.786757
Teratozoospermia	Embryo score of the 1st embyro	-0.0821183	0.00966719
Teratozoospermia	Embryo score of the 2nd embyro	-0.10483	0.00747587
Teratozoospermia	Embryo score of the 3rd embyro	-0.241009	0.129025
Teratozoospermia	Endometrial thickness on the day of triggering hCG injection (ENDOV; mm)	0.0659747	0.039028
Teratozoospermia	Endometrial thickness on the day of puncture (ENDPU; mm)	0.0291188	0.381594
Teratozoospermia	Endometrial thickness on the day of embryo transfer (ENDET; mm)	0.064229	0.0433366
Teratozoospermia	Paternal age (years)	0.0440422	0.167661
Teratozoospermia	Sperm concentration (x 10^6/ml)	-0.513889	5.07722e-68
Teratozoospermia	Oligospermia	0.555637	1.59537e-81
Teratozoospermia	Sperm motility (%)	-0.550566	8.82487e-80
Teratozoospermia	Asthenozoospermia	0.429324	8.45943e-46
Teratozoospermia	Teratozoospermia	1	0
Teratozoospermia	Normospermia	-0.632218	6.08294e-112
Teratozoospermia	Live birth	-0.0208567	0.511516
Normospermia	Non-pregnant	-0.089037	0.00498859
Normospermia	Clinical pregnant (singleton, twin, triplet)	0.089037	0.00498859
Normospermia	Age (years)	0.00944816	0.766191
Normospermia	Height (cm)	-0.0715991	0.0240532
Normospermia	Weight (kg)	-0.104302	0.000996163
Normospermia	BMI (kg/m^2)	-0.0846726	0.00759347
Normospermia	Number of cycle	-0.0938567	0.00307226
Normospermia	Number of discontinued cycles	-0.0521674	0.100395
Normospermia	Number of Fallopian tube obstruction	0.105319	0.000887738
Normospermia	Male side	-0.40622	9.65615e-41
Normospermia	Endometriosis	0.0298355	0.347629
Normospermia	Number of unsuccessful IUI	0.0687506	0.0302885
Normospermia	PCOS	0.0194338	0.540748
Normospermia	Other - inicacio	0.104237	0.00100351
Normospermia	TSH (mIU/L)	0.0360496	0.256404
Normospermia	FSH (IU/L)	0.0495266	0.118838
Normospermia	LH (IU/L)	0.0688833	0.0299698
Normospermia	AMH (pmol/L)	-0.0426173	0.179638
Normospermia	GnRH-agonist - Ultra Short	0.0265701	0.402948
Normospermia	GnRH-agonist - Short	0.016239	0.609273
Normospermia	GnRH-agonist - Long	0.0460054	0.147433
Normospermia	GnRH-antagonist	-0.0479122	0.131358
Normospermia	Duration of infertility (years)	-0.0289597	0.361971
Normospermia	Number of births	0.0204405	0.519981
Normospermia	Number of miscarriages	0.0145694	0.646553
Normospermia	Number of abortions	0.0436855	0.168966
Normospermia	Duration of stimulation (days)	-0.0669967	0.0347803
Normospermia	Number of follicles	-0.00664156	0.834427
Normospermia	Day of the transfer	0.00898031	0.777456
Normospermia	Embryo score of the 1st embyro	0.0723359	0.0227024
Normospermia	Embryo score of the 2nd embyro	0.0932347	0.0174241
Normospermia	Embryo score of the 3rd embyro	0.284227	0.0717013
Normospermia	Endometrial thickness on the day of triggering hCG injection (ENDOV; mm)	-0.1042	0.00109451
Normospermia	Endometrial thickness on the day of puncture (ENDPU; mm)	-0.0584033	0.0790833
Normospermia	Endometrial thickness on the day of embryo transfer (ENDET; mm)	-0.107749	0.000684161
Normospermia	Paternal age (years)	-0.101461	0.00144629
Normospermia	Sperm concentration (x 10^6/ml)	0.610052	2.82157e-102
Normospermia	Oligospermia	-0.551232	5.23052e-80
Normospermia	Sperm motility (%)	0.752443	6.59026e-182
Normospermia	Asthenozoospermia	-0.795109	1.84004e-217
Normospermia	Teratozoospermia	-0.632218	6.08294e-112
Normospermia	Normospermia	1	0
Normospermia	Live birth	0.0278842	0.380081
Live birth	Non-pregnant	-0.55247	1.97219e-80
Live birth	Clinical pregnant (singleton, twin, triplet)	0.55247	1.97219e-80
Live birth	Age (years)	-0.144733	4.66725e-06
Live birth	Height (cm)	-0.0039587	0.900849
Live birth	Weight (kg)	0.0148153	0.641003
Live birth	BMI (kg/m^2)	0.0148188	0.640925
Live birth	Number of cycle	-0.0416298	0.189943
Live birth	Number of discontinued cycles	-0.000329569	0.991724
Live birth	Number of Fallopian tube obstruction	0.00427873	0.892879
Live birth	Male side	-0.00906559	0.775399
Live birth	Endometriosis	0.0152755	0.630671
Live birth	Number of unsuccessful IUI	-0.0178888	0.573404
Live birth	PCOS	0.0479937	0.130702
Live birth	Other - inicacio	-0.00375271	0.905983
Live birth	TSH (mIU/L)	-0.0247276	0.436362
Live birth	FSH (IU/L)	-0.0840664	0.00803851
Live birth	LH (IU/L)	-0.0372714	0.240627
Live birth	AMH (pmol/L)	0.0999028	0.00162128
Live birth	GnRH-agonist - Ultra Short	-0.0242008	0.4462
Live birth	GnRH-agonist - Short	-0.0766801	0.0156553
Live birth	GnRH-agonist - Long	0.125433	7.39115e-05
Live birth	GnRH-antagonist	-0.0144364	0.649562
Live birth	Duration of infertility (years)	-0.0764912	0.0159141
Live birth	Number of births	0.0329685	0.299329
Live birth	Number of miscarriages	-0.0336006	0.290154
Live birth	Number of abortions	-0.0232773	0.463748
Live birth	Duration of stimulation (days)	-0.0227656	0.473635
Live birth	Number of follicles	0.123306	9.79582e-05
Live birth	Day of the transfer	0.0606267	0.0561573
Live birth	Embryo score of the 1st embyro	0.145148	4.4295e-06
Live birth	Embryo score of the 2nd embyro	0.0836242	0.0330366
Live birth	Embryo score of the 3rd embyro	0.00374934	0.981439
Live birth	Endometrial thickness on the day of triggering hCG injection (ENDOV; mm)	0.076827	0.0162026
Live birth	Endometrial thickness on the day of puncture (ENDPU; mm)	0.108166	0.0011179
Live birth	Endometrial thickness on the day of embryo transfer (ENDET; mm)	-0.00860992	0.786724
Live birth	Paternal age (years)	-0.0652763	0.0407392
Live birth	Sperm concentration (x 10^6/ml)	0.016398	0.605773
Live birth	Oligospermia	-0.00581884	0.854694
Live birth	Sperm motility (%)	0.0067482	0.831808
Live birth	Asthenozoospermia	-0.00952952	0.764237
Live birth	Teratozoospermia	-0.0208567	0.511516
Live birth	Normospermia	0.0278842	0.380081
Live birth	Live birth	1	0

## Sheet: filtered
		rho	p-value
Non-pregnant	Non-pregnant	1	0
Non-pregnant	Clinical pregnant (singleton, twin, triplet)	-1	0
Non-pregnant	Age (years)	0.23814	2.86085e-14
Non-pregnant	Number of cycle	0.0954775	0.00259729
Non-pregnant	FSH (IU/L)	0.138436	1.19788e-05
Non-pregnant	AMH (pmol/L)	-0.149493	2.22878e-06
Non-pregnant	GnRH-agonist - Long	-0.117148	0.000215895
Non-pregnant	Duration of infertility (years)	0.0905196	0.00430756
Non-pregnant	Number of follicles	-0.164256	1.94103e-07
Non-pregnant	Embryo score of the 1st embyro	-0.249176	1.66436e-15
Non-pregnant	Embryo score of the 2nd embyro	-0.141844	0.000285937
Non-pregnant	Paternal age (years)	0.13696	1.64047e-05
Non-pregnant	Sperm motility (%)	-0.0802156	0.0114506
Non-pregnant	Asthenozoospermia	0.0785856	0.0132456
Non-pregnant	Normospermia	-0.089037	0.00498859
Non-pregnant	Live birth	-0.55247	1.97219e-80
Clinical pregnant (singleton, twin, triplet)	Non-pregnant	-1	0
Clinical pregnant (singleton, twin, triplet)	Clinical pregnant (singleton, twin, triplet)	1	0
Clinical pregnant (singleton, twin, triplet)	Age (years)	-0.23814	2.86085e-14
Clinical pregnant (singleton, twin, triplet)	Number of cycle	-0.0954775	0.00259729
Clinical pregnant (singleton, twin, triplet)	FSH (IU/L)	-0.138436	1.19788e-05
Clinical pregnant (singleton, twin, triplet)	AMH (pmol/L)	0.149493	2.22878e-06
Clinical pregnant (singleton, twin, triplet)	GnRH-agonist - Long	0.117148	0.000215895
Clinical pregnant (singleton, twin, triplet)	Duration of infertility (years)	-0.0905196	0.00430756
Clinical pregnant (singleton, twin, triplet)	Number of follicles	0.164256	1.94103e-07
Clinical pregnant (singleton, twin, triplet)	Embryo score of the 1st embyro	0.249176	1.66436e-15
Clinical pregnant (singleton, twin, triplet)	Embryo score of the 2nd embyro	0.141844	0.000285937
Clinical pregnant (singleton, twin, triplet)	Paternal age (years)	-0.13696	1.64047e-05
Clinical pregnant (singleton, twin, triplet)	Sperm motility (%)	0.0802156	0.0114506
Clinical pregnant (singleton, twin, triplet)	Asthenozoospermia	-0.0785856	0.0132456
Clinical pregnant (singleton, twin, triplet)	Normospermia	0.089037	0.00498859
Clinical pregnant (singleton, twin, triplet)	Live birth	0.55247	1.97219e-80
Age (years)	Non-pregnant	0.23814	2.86085e-14
Age (years)	Clinical pregnant (singleton, twin, triplet)	-0.23814	2.86085e-14
Age (years)	Age (years)	1	0
Age (years)	Weight (kg)	0.0997243	0.001653
Age (years)	BMI (kg/m^2)	0.0904609	0.00433284
Age (years)	Number of cycle	0.172776	4.27999e-08
Age (years)	Male side	-0.0816566	0.0100468
Age (years)	PCOS	-0.195941	4.75013e-10
Age (years)	Other - inicacio	0.151534	1.61196e-06
Age (years)	FSH (IU/L)	0.257805	1.53679e-16
Age (years)	LH (IU/L)	-0.108395	0.000622718
Age (years)	AMH (pmol/L)	-0.315318	2.32065e-24
Age (years)	GnRH-agonist - Long	-0.127403	5.67181e-05
Age (years)	Duration of infertility (years)	0.122423	0.000109965
Age (years)	Number of births	0.20706	4.45327e-11
Age (years)	Number of miscarriages	0.0835586	0.00842907
Age (years)	Number of abortions	0.0878835	0.00558413
Age (years)	Number of follicles	-0.336701	9.55183e-28
Age (years)	Embryo score of the 1st embyro	-0.1105	0.000489191
Age (years)	Endometrial thickness on the day of triggering hCG injection (ENDOV; mm)	-0.068841	0.0312583
Age (years)	Endometrial thickness on the day of puncture (ENDPU; mm)	-0.0882906	0.00787024
Age (years)	Paternal age (years)	0.542337	2.95336e-76
Age (years)	Sperm concentration (x 10^6/ml)	0.091937	0.00373634
Age (years)	Teratozoospermia	-0.0639115	0.0440627
Age (years)	Live birth	-0.144733	4.66725e-06
Height (cm)	Height (cm)	1	0
Height (cm)	Weight (kg)	0.289476	1.27242e-20
Height (cm)	BMI (kg/m^2)	-0.0639496	0.0439362
Height (cm)	Number of unsuccessful IUI	-0.062614	0.0485484
Height (cm)	Other - inicacio	0.0863579	0.00646994
Height (cm)	FSH (IU/L)	0.0954578	0.00260262
Height (cm)	AMH (pmol/L)	-0.0697577	0.0279415
Height (cm)	GnRH-agonist - Short	-0.089686	0.00467934
Height (cm)	GnRH-antagonist	0.0934058	0.00321777
Height (cm)	Duration of infertility (years)	-0.10254	0.00121349
Height (cm)	Endometrial thickness on the day of triggering hCG injection (ENDOV; mm)	0.159672	5.1178e-07
Height (cm)	Endometrial thickness on the day of puncture (ENDPU; mm)	0.1669	4.43182e-07
Height (cm)	Endometrial thickness on the day of embryo transfer (ENDET; mm)	0.115833	0.000259908
Height (cm)	Sperm motility (%)	-0.0839096	0.00815733
Height (cm)	Asthenozoospermia	0.0795217	0.0121866
Height (cm)	Normospermia	-0.0715991	0.0240532
Weight (kg)	Age (years)	0.0997243	0.001653
Weight (kg)	Height (cm)	0.289476	1.27242e-20
Weight (kg)	Weight (kg)	1	0
Weight (kg)	BMI (kg/m^2)	0.93386	0
Weight (kg)	Male side	0.0748832	0.0182723
Weight (kg)	Endometriosis	-0.108966	0.000582503
Weight (kg)	Number of unsuccessful IUI	-0.0758339	0.0168436
Weight (kg)	FSH (IU/L)	-0.100972	0.00144274
Weight (kg)	LH (IU/L)	-0.203019	1.06933e-10
Weight (kg)	Duration of infertility (years)	0.12146	0.000124634
Weight (kg)	Number of births	0.0644713	0.042238
Weight (kg)	Number of miscarriages	0.0924035	0.00356398
Weight (kg)	Duration of stimulation (days)	0.149139	2.35666e-06
Weight (kg)	Endometrial thickness on the day of triggering hCG injection (ENDOV; mm)	0.127756	6.10597e-05
Weight (kg)	Endometrial thickness on the day of puncture (ENDPU; mm)	0.133725	5.44954e-05
Weight (kg)	Endometrial thickness on the day of embryo transfer (ENDET; mm)	0.171828	5.32406e-08
Weight (kg)	Sperm concentration (x 10^6/ml)	-0.100547	0.0015114
Weight (kg)	Sperm motility (%)	-0.104276	0.000999166
Weight (kg)	Asthenozoospermia	0.0932066	0.00328402
Weight (kg)	Normospermia	-0.104302	0.000996163
BMI (kg/m^2)	Age (years)	0.0904609	0.00433284
BMI (kg/m^2)	Height (cm)	-0.0639496	0.0439362
BMI (kg/m^2)	Weight (kg)	0.93386	0
BMI (kg/m^2)	BMI (kg/m^2)	1	0
BMI (kg/m^2)	Male side	0.0713696	0.0245107
BMI (kg/m^2)	Endometriosis	-0.124774	8.06969e-05
BMI (kg/m^2)	FSH (IU/L)	-0.13871	1.15069e-05
BMI (kg/m^2)	LH (IU/L)	-0.208722	3.08971e-11
BMI (kg/m^2)	Duration of infertility (years)	0.169209	8.13562e-08
BMI (kg/m^2)	Number of births	0.0712418	0.0247687
BMI (kg/m^2)	Number of miscarriages	0.0930051	0.00335232
BMI (kg/m^2)	Duration of stimulation (days)	0.169932	7.14985e-08
BMI (kg/m^2)	Embryo score of the 1st embyro	-0.0698338	0.0278494
BMI (kg/m^2)	Endometrial thickness on the day of triggering hCG injection (ENDOV; mm)	0.0737544	0.021005
BMI (kg/m^2)	Endometrial thickness on the day of puncture (ENDPU; mm)	0.0788761	0.0176316
BMI (kg/m^2)	Endometrial thickness on the day of embryo transfer (ENDET; mm)	0.13284	2.75251e-05
BMI (kg/m^2)	Sperm concentration (x 10^6/ml)	-0.095966	0.00246789
BMI (kg/m^2)	Sperm motility (%)	-0.0791504	0.0125974
BMI (kg/m^2)	Asthenozoospermia	0.0688271	0.0301046
BMI (kg/m^2)	Normospermia	-0.0846726	0.00759347
Number of cycle	Non-pregnant	0.0954775	0.00259729
Number of cycle	Clinical pregnant (singleton, twin, triplet)	-0.0954775	0.00259729
Number of cycle	Age (years)	0.172776	4.27999e-08
Number of cycle	Number of cycle	1	0
Number of cycle	Number of discontinued cycles	0.445527	1.37654e-49
Number of cycle	Number of Fallopian tube obstruction	0.0854423	0.00706034
Number of cycle	Male side	0.112142	0.000399315
Number of cycle	Other - inicacio	-0.111979	0.000407246
Number of cycle	GnRH-agonist - Ultra Short	0.105289	0.000890779
Number of cycle	GnRH-agonist - Short	0.067913	0.0323675
Number of cycle	Duration of infertility (years)	0.212858	1.22753e-11
Number of cycle	Number of abortions	0.0654295	0.0392628
Number of cycle	Number of follicles	-0.0769427	0.015302
Number of cycle	Embryo score of the 3rd embyro	-0.396075	0.0103629
Number of cycle	Paternal age (years)	0.169649	8.74433e-08
Number of cycle	Sperm concentration (x 10^6/ml)	-0.0917451	0.00380943
Number of cycle	Oligospermia	0.0823803	0.00940132
Number of cycle	Sperm motility (%)	-0.104597	0.000963548
Number of cycle	Asthenozoospermia	0.0897659	0.00464247
Number of cycle	Normospermia	-0.0938567	0.00307226
Number of discontinued cycles	Number of cycle	0.445527	1.37654e-49
Number of discontinued cycles	Number of discontinued cycles	1	0
Number of discontinued cycles	GnRH-agonist - Short	0.0757313	0.016993
Number of discontinued cycles	Duration of infertility (years)	0.107771	0.000669705
Number of Fallopian tube obstruction	Number of cycle	0.0854423	0.00706034
Number of Fallopian tube obstruction	Number of Fallopian tube obstruction	1	0
Number of Fallopian tube obstruction	Male side	-0.119288	0.000164739
Number of Fallopian tube obstruction	Endometriosis	0.0633274	0.0460366
Number of Fallopian tube obstruction	Number of unsuccessful IUI	-0.174426	3.16532e-08
Number of Fallopian tube obstruction	Other - inicacio	-0.278573	3.72115e-19
Number of Fallopian tube obstruction	Duration of infertility (years)	0.0633769	0.0458667
Number of Fallopian tube obstruction	Number of abortions	0.0836263	0.00837599
Number of Fallopian tube obstruction	Day of the transfer	0.0807161	0.0109445
Number of Fallopian tube obstruction	Sperm concentration (x 10^6/ml)	0.0634417	0.0456446
Number of Fallopian tube obstruction	Oligospermia	-0.117859	0.000197448
Number of Fallopian tube obstruction	Sperm motility (%)	0.0770051	0.015219
Number of Fallopian tube obstruction	Asthenozoospermia	-0.0851335	0.00727007
Number of Fallopian tube obstruction	Teratozoospermia	-0.105676	0.000852409
Number of Fallopian tube obstruction	Normospermia	0.105319	0.000887738
Male side	Age (years)	-0.0816566	0.0100468
Male side	Weight (kg)	0.0748832	0.0182723
Male side	BMI (kg/m^2)	0.0713696	0.0245107
Male side	Number of cycle	0.112142	0.000399315
Male side	Number of Fallopian tube obstruction	-0.119288	0.000164739
Male side	Male side	1	0
Male side	Number of unsuccessful IUI	-0.137403	1.39284e-05
Male side	Other - inicacio	-0.408305	3.50189e-41
Male side	Number of abortions	-0.0739475	0.0197807
Male side	Embryo score of the 2nd embyro	-0.0927274	0.0180475
Male side	Sperm concentration (x 10^6/ml)	-0.437714	9.80254e-48
Male side	Oligospermia	0.447866	3.75794e-50
Male side	Sperm motility (%)	-0.371468	7.54959e-34
Male side	Asthenozoospermia	0.295159	2.06285e-21
Male side	Teratozoospermia	0.376677	7.88697e-35
Male side	Normospermia	-0.40622	9.65615e-41
Endometriosis	Weight (kg)	-0.108966	0.000582503
Endometriosis	BMI (kg/m^2)	-0.124774	8.06969e-05
Endometriosis	Number of Fallopian tube obstruction	0.0633274	0.0460366
Endometriosis	Endometriosis	1	0
Endometriosis	Number of unsuccessful IUI	-0.0743101	0.0191837
Endometriosis	Other - inicacio	-0.137178	1.43899e-05
Endometriosis	FSH (IU/L)	0.101927	0.00129875
Endometriosis	AMH (pmol/L)	-0.0716203	0.0240113
Endometriosis	Number of miscarriages	-0.0630067	0.0471519
Endometriosis	Number of abortions	-0.0849537	0.00739473
Endometriosis	Sperm concentration (x 10^6/ml)	0.0751231	0.0179021
Number of unsuccessful IUI	Height (cm)	-0.062614	0.0485484
Number of unsuccessful IUI	Weight (kg)	-0.0758339	0.0168436
Number of unsuccessful IUI	Number of Fallopian tube obstruction	-0.174426	3.16532e-08
Number of unsuccessful IUI	Male side	-0.137403	1.39284e-05
Number of unsuccessful IUI	Endometriosis	-0.0743101	0.0191837
Number of unsuccessful IUI	Number of unsuccessful IUI	1	0
Number of unsuccessful IUI	Other - inicacio	-0.278573	3.72115e-19
Number of unsuccessful IUI	Number of abortions	-0.0720998	0.0230806
Number of unsuccessful IUI	Sperm concentration (x 10^6/ml)	0.102938	0.00116084
Number of unsuccessful IUI	Oligospermia	-0.103097	0.0011405
Number of unsuccessful IUI	Sperm motility (%)	0.0973533	0.00213186
Number of unsuccessful IUI	Asthenozoospermia	-0.0670776	0.0345613
Number of unsuccessful IUI	Teratozoospermia	-0.077505	0.0145686
Number of unsuccessful IUI	Normospermia	0.0687506	0.0302885
PCOS	Age (years)	-0.195941	4.75013e-10
PCOS	PCOS	1	0
PCOS	Other - inicacio	-0.131754	3.11675e-05
PCOS	FSH (IU/L)	-0.118793	0.00017545
PCOS	LH (IU/L)	0.188362	2.20707e-09
PCOS	AMH (pmol/L)	0.406694	7.67194e-41
PCOS	GnRH-agonist - Long	0.143225	5.87103e-06
PCOS	GnRH-antagonist	-0.0733931	0.0207246
PCOS	Duration of stimulation (days)	0.085049	0.00732843
PCOS	Number of follicles	0.183016	6.28301e-09
PCOS	Paternal age (years)	-0.15324	1.38654e-06
Other - inicacio	Age (years)	0.151534	1.61196e-06
Other - inicacio	Height (cm)	0.0863579	0.00646994
Other - inicacio	Number of cycle	-0.111979	0.000407246
Other - inicacio	Number of Fallopian tube obstruction	-0.278573	3.72115e-19
Other - inicacio	Male side	-0.408305	3.50189e-41
Other - inicacio	Endometriosis	-0.137178	1.43899e-05
Other - inicacio	Number of unsuccessful IUI	-0.278573	3.72115e-19
Other - inicacio	PCOS	-0.131754	3.11675e-05
Other - inicacio	Other - inicacio	1	0
Other - inicacio	FSH (IU/L)	0.0713829	0.024484
Other - inicacio	AMH (pmol/L)	-0.107218	0.00071403
Other - inicacio	Number of abortions	0.105965	0.000824701
Other - inicacio	Number of follicles	-0.0899109	0.00457628
Other - inicacio	Day of the transfer	-0.0949169	0.0027534
Other - inicacio	Paternal age (years)	0.104136	0.00107668
Other - inicacio	Sperm concentration (x 10^6/ml)	0.15427	1.03702e-06
Other - inicacio	Oligospermia	-0.153984	1.08625e-06
Other - inicacio	Sperm motility (%)	0.0829791	0.00889543
Other - inicacio	Teratozoospermia	-0.136576	1.5703e-05
Other - inicacio	Normospermia	0.104237	0.00100351
TSH (mIU/L)	TSH (mIU/L)	1	0
TSH (mIU/L)	FSH (IU/L)	0.0623085	0.0496584
TSH (mIU/L)	Number of follicles	-0.0740136	0.0196706
FSH (IU/L)	Non-pregnant	0.138436	1.19788e-05
FSH (IU/L)	Clinical pregnant (singleton, twin, triplet)	-0.138436	1.19788e-05
FSH (IU/L)	Age (years)	0.257805	1.53679e-16
FSH (IU/L)	Height (cm)	0.0954578	0.00260262
FSH (IU/L)	Weight (kg)	-0.100972	0.00144274
FSH (IU/L)	BMI (kg/m^2)	-0.13871	1.15069e-05
FSH (IU/L)	Endometriosis	0.101927	0.00129875
FSH (IU/L)	PCOS	-0.118793	0.00017545
FSH (IU/L)	Other - inicacio	0.0713829	0.024484
FSH (IU/L)	TSH (mIU/L)	0.0623085	0.0496584
FSH (IU/L)	FSH (IU/L)	1	0
FSH (IU/L)	LH (IU/L)	0.337747	6.41929e-28
FSH (IU/L)	AMH (pmol/L)	-0.25742	1.70981e-16
FSH (IU/L)	GnRH-agonist - Long	-0.167037	1.19506e-07
FSH (IU/L)	GnRH-antagonist	0.0999265	0.00161711
FSH (IU/L)	Number of follicles	-0.381944	7.69975e-36
FSH (IU/L)	Embryo score of the 1st embyro	-0.0906079	0.00428926
FSH (IU/L)	Embryo score of the 2nd embyro	-0.0798562	0.0418234
FSH (IU/L)	Endometrial thickness on the day of triggering hCG injection (ENDOV; mm)	-0.0970494	0.00236677
FSH (IU/L)	Endometrial thickness on the day of puncture (ENDPU; mm)	-0.0803138	0.0156635
FSH (IU/L)	Endometrial thickness on the day of embryo transfer (ENDET; mm)	-0.105681	0.000867495
FSH (IU/L)	Paternal age (years)	0.120646	0.000149662
FSH (IU/L)	Sperm concentration (x 10^6/ml)	0.0785437	0.013295
FSH (IU/L)	Teratozoospermia	-0.0743878	0.0190579
FSH (IU/L)	Live birth	-0.0840664	0.00803851
LH (IU/L)	Age (years)	-0.108395	0.000622718
LH (IU/L)	Weight (kg)	-0.203019	1.06933e-10
LH (IU/L)	BMI (kg/m^2)	-0.208722	3.08971e-11
LH (IU/L)	PCOS	0.188362	2.20707e-09
LH (IU/L)	FSH (IU/L)	0.337747	6.41929e-28
LH (IU/L)	LH (IU/L)	1	0
LH (IU/L)	AMH (pmol/L)	0.170169	6.85299e-08
LH (IU/L)	Number of births	-0.0773043	0.0148267
LH (IU/L)	Duration of stimulation (days)	0.0780245	0.0139188
LH (IU/L)	Endometrial thickness on the day of puncture (ENDPU; mm)	-0.0667784	0.0446036
LH (IU/L)	Endometrial thickness on the day of embryo transfer (ENDET; mm)	-0.0964784	0.00237461
LH (IU/L)	Sperm motility (%)	0.0822204	0.00954069
LH (IU/L)	Asthenozoospermia	-0.0711446	0.0249667
LH (IU/L)	Normospermia	0.0688833	0.0299698
AMH (pmol/L)	Non-pregnant	-0.149493	2.22878e-06
AMH (pmol/L)	Clinical pregnant (singleton, twin, triplet)	0.149493	2.22878e-06
AMH (pmol/L)	Age (years)	-0.315318	2.32065e-24
AMH (pmol/L)	Height (cm)	-0.0697577	0.0279415
AMH (pmol/L)	Endometriosis	-0.0716203	0.0240113
AMH (pmol/L)	PCOS	0.406694	7.67194e-41
AMH (pmol/L)	Other - inicacio	-0.107218	0.00071403
AMH (pmol/L)	FSH (IU/L)	-0.25742	1.70981e-16
AMH (pmol/L)	LH (IU/L)	0.170169	6.85299e-08
AMH (pmol/L)	AMH (pmol/L)	1	0
AMH (pmol/L)	GnRH-agonist - Long	0.205837	5.81571e-11
AMH (pmol/L)	GnRH-antagonist	-0.109407	0.00055305
AMH (pmol/L)	Number of births	-0.0788107	0.0129839
AMH (pmol/L)	Number of miscarriages	-0.0634529	0.0456064
AMH (pmol/L)	Duration of stimulation (days)	0.138816	1.13292e-05
AMH (pmol/L)	Number of follicles	0.38044	1.50321e-35
AMH (pmol/L)	Embryo score of the 1st embyro	0.0861472	0.00662911
AMH (pmol/L)	Endometrial thickness on the day of triggering hCG injection (ENDOV; mm)	0.0749374	0.0190262
AMH (pmol/L)	Paternal age (years)	-0.170358	7.71161e-08
AMH (pmol/L)	Sperm concentration (x 10^6/ml)	-0.0928147	0.00341803
AMH (pmol/L)	Live birth	0.0999028	0.00162128
GnRH-agonist - Ultra Short	Number of cycle	0.105289	0.000890779
GnRH-agonist - Ultra Short	GnRH-agonist - Ultra Short	1	0
GnRH-agonist - Ultra Short	GnRH-antagonist	-0.19952	2.25035e-10
GnRH-agonist - Short	Height (cm)	-0.089686	0.00467934
GnRH-agonist - Short	Number of cycle	0.067913	0.0323675
GnRH-agonist - Short	Number of discontinued cycles	0.0757313	0.016993
GnRH-agonist - Short	GnRH-agonist - Short	1	0
GnRH-agonist - Short	GnRH-antagonist	-0.74227	1.73047e-174
GnRH-agonist - Short	Day of the transfer	0.0917176	0.00382002
GnRH-agonist - Short	Embryo score of the 1st embyro	-0.0927816	0.00344591
GnRH-agonist - Short	Embryo score of the 2nd embyro	-0.0896769	0.0222233
GnRH-agonist - Short	Paternal age (years)	0.064377	0.0435988
GnRH-agonist - Short	Live birth	-0.0766801	0.0156553
GnRH-agonist - Long	Non-pregnant	-0.117148	0.000215895
GnRH-agonist - Long	Clinical pregnant (singleton, twin, triplet)	0.117148	0.000215895
GnRH-agonist - Long	Age (years)	-0.127403	5.67181e-05
GnRH-agonist - Long	PCOS	0.143225	5.87103e-06
GnRH-agonist - Long	FSH (IU/L)	-0.167037	1.19506e-07
GnRH-agonist - Long	AMH (pmol/L)	0.205837	5.81571e-11
GnRH-agonist - Long	GnRH-agonist - Long	1	0
GnRH-agonist - Long	GnRH-antagonist	-0.589404	6.18042e-94
GnRH-agonist - Long	Duration of stimulation (days)	0.216893	4.89782e-12
GnRH-agonist - Long	Number of follicles	0.129487	4.26787e-05
GnRH-agonist - Long	Endometrial thickness on the day of triggering hCG injection (ENDOV; mm)	0.135224	2.18478e-05
GnRH-agonist - Long	Endometrial thickness on the day of puncture (ENDPU; mm)	0.0876832	0.00830938
GnRH-agonist - Long	Endometrial thickness on the day of embryo transfer (ENDET; mm)	0.0834164	0.00864208
GnRH-agonist - Long	Paternal age (years)	-0.0665436	0.0369798
GnRH-agonist - Long	Live birth	0.125433	7.39115e-05
GnRH-antagonist	Height (cm)	0.0934058	0.00321777
GnRH-antagonist	PCOS	-0.0733931	0.0207246
GnRH-antagonist	FSH (IU/L)	0.0999265	0.00161711
GnRH-antagonist	AMH (pmol/L)	-0.109407	0.00055305
GnRH-antagonist	GnRH-agonist - Ultra Short	-0.19952	2.25035e-10
GnRH-antagonist	GnRH-agonist - Short	-0.74227	1.73047e-174
GnRH-antagonist	GnRH-agonist - Long	-0.589404	6.18042e-94
GnRH-antagonist	GnRH-antagonist	1	0
GnRH-antagonist	Duration of stimulation (days)	-0.0866914	0.00626619
GnRH-antagonist	Day of the transfer	-0.0774834	0.0145962
GnRH-antagonist	Endometrial thickness on the day of embryo transfer (ENDET; mm)	-0.0803082	0.0114802
Duration of infertility (years)	Non-pregnant	0.0905196	0.00430756
Duration of infertility (years)	Clinical pregnant (singleton, twin, triplet)	-0.0905196	0.00430756
Duration of infertility (years)	Age (years)	0.122423	0.000109965
Duration of infertility (years)	Height (cm)	-0.10254	0.00121349
Duration of infertility (years)	Weight (kg)	0.12146	0.000124634
Duration of infertility (years)	BMI (kg/m^2)	0.169209	8.13562e-08
Duration of infertility (years)	Number of cycle	0.212858	1.22753e-11
Duration of infertility (years)	Number of discontinued cycles	0.107771	0.000669705
Duration of infertility (years)	Number of Fallopian tube obstruction	0.0633769	0.0458667
Duration of infertility (years)	Duration of infertility (years)	1	0
Duration of infertility (years)	Number of births	-0.0752311	0.0177376
Duration of infertility (years)	Duration of stimulation (days)	0.0800671	0.0116047
Duration of infertility (years)	Paternal age (years)	0.101896	0.0013791
Duration of infertility (years)	Live birth	-0.0764912	0.0159141
Number of births	Age (years)	0.20706	4.45327e-11
Number of births	Weight (kg)	0.0644713	0.042238
Number of births	BMI (kg/m^2)	0.0712418	0.0247687
Number of births	LH (IU/L)	-0.0773043	0.0148267
Number of births	AMH (pmol/L)	-0.0788107	0.0129839
Number of births	Duration of infertility (years)	-0.0752311	0.0177376
Number of births	Number of births	1	0
Number of births	Number of miscarriages	0.0917765	0.00379738
Number of births	Number of abortions	0.0999025	0.00162134
Number of births	Duration of stimulation (days)	-0.0737479	0.0201161
Number of births	Number of follicles	-0.0658967	0.0378779
Number of births	Embryo score of the 2nd embyro	-0.0801306	0.0411227
Number of births	Endometrial thickness on the day of triggering hCG injection (ENDOV; mm)	0.0782198	0.0143634
Number of births	Endometrial thickness on the day of puncture (ENDPU; mm)	0.0839841	0.0114882
Number of births	Endometrial thickness on the day of embryo transfer (ENDET; mm)	0.125161	7.85915e-05
Number of births	Paternal age (years)	0.169682	8.69469e-08
Number of miscarriages	Age (years)	0.0835586	0.00842907
Number of miscarriages	Weight (kg)	0.0924035	0.00356398
Number of miscarriages	BMI (kg/m^2)	0.0930051	0.00335232
Number of miscarriages	Endometriosis	-0.0630067	0.0471519
Number of miscarriages	AMH (pmol/L)	-0.0634529	0.0456064
Number of miscarriages	Number of births	0.0917765	0.00379738
Number of miscarriages	Number of miscarriages	1	0
Number of miscarriages	Number of abortions	0.146801	3.39528e-06
Number of miscarriages	Number of follicles	-0.0897283	0.00465978
Number of miscarriages	Embryo score of the 2nd embyro	-0.0806559	0.0398092
Number of miscarriages	Embryo score of the 3rd embyro	0.36069	0.0205194
Number of abortions	Age (years)	0.0878835	0.00558413
Number of abortions	Number of cycle	0.0654295	0.0392628
Number of abortions	Number of Fallopian tube obstruction	0.0836263	0.00837599
Number of abortions	Male side	-0.0739475	0.0197807
Number of abortions	Endometriosis	-0.0849537	0.00739473
Number of abortions	Number of unsuccessful IUI	-0.0720998	0.0230806
Number of abortions	Other - inicacio	0.105965	0.000824701
Number of abortions	Number of births	0.0999025	0.00162134
Number of abortions	Number of miscarriages	0.146801	3.39528e-06
Number of abortions	Number of abortions	1	0
Number of abortions	Endometrial thickness on the day of embryo transfer (ENDET; mm)	-0.0637031	0.0450835
Number of abortions	Sperm motility (%)	0.0630454	0.0470164
Number of abortions	Teratozoospermia	-0.0673427	0.0338519
Duration of stimulation (days)	Weight (kg)	0.149139	2.35666e-06
Duration of stimulation (days)	BMI (kg/m^2)	0.169932	7.14985e-08
Duration of stimulation (days)	PCOS	0.085049	0.00732843
Duration of stimulation (days)	LH (IU/L)	0.0780245	0.0139188
Duration of stimulation (days)	AMH (pmol/L)	0.138816	1.13292e-05
Duration of stimulation (days)	GnRH-agonist - Long	0.216893	4.89782e-12
Duration of stimulation (days)	GnRH-antagonist	-0.0866914	0.00626619
Duration of stimulation (days)	Duration of infertility (years)	0.0800671	0.0116047
Duration of stimulation (days)	Number of births	-0.0737479	0.0201161
Duration of stimulation (days)	Duration of stimulation (days)	1	0
Duration of stimulation (days)	Number of follicles	0.0974855	0.00210212
Duration of stimulation (days)	Day of the transfer	-0.120211	0.000146412
Duration of stimulation (days)	Endometrial thickness on the day of triggering hCG injection (ENDOV; mm)	0.0854403	0.00747705
Duration of stimulation (days)	Endometrial thickness on the day of embryo transfer (ENDET; mm)	0.0679713	0.0324811
Duration of stimulation (days)	Normospermia	-0.0669967	0.0347803
Number of follicles	Non-pregnant	-0.164256	1.94103e-07
Number of follicles	Clinical pregnant (singleton, twin, triplet)	0.164256	1.94103e-07
Number of follicles	Age (years)	-0.336701	9.55183e-28
Number of follicles	Number of cycle	-0.0769427	0.015302
Number of follicles	PCOS	0.183016	6.28301e-09
Number of follicles	Other - inicacio	-0.0899109	0.00457628
Number of follicles	TSH (mIU/L)	-0.0740136	0.0196706
Number of follicles	FSH (IU/L)	-0.381944	7.69975e-36
Number of follicles	AMH (pmol/L)	0.38044	1.50321e-35
Number of follicles	GnRH-agonist - Long	0.129487	4.26787e-05
Number of follicles	Number of births	-0.0658967	0.0378779
Number of follicles	Number of miscarriages	-0.0897283	0.00465978
Number of follicles	Duration of stimulation (days)	0.0974855	0.00210212
Number of follicles	Number of follicles	1	0
Number of follicles	Day of the transfer	0.0623221	0.0496085
Number of follicles	Embryo score of the 1st embyro	0.13893	1.12555e-05
Number of follicles	Embryo score of the 2nd embyro	0.0916681	0.0194125
Number of follicles	Endometrial thickness on the day of triggering hCG injection (ENDOV; mm)	0.135352	2.14537e-05
Number of follicles	Endometrial thickness on the day of puncture (ENDPU; mm)	0.0674166	0.0425999
Number of follicles	Paternal age (years)	-0.215065	9.47904e-12
Number of follicles	Live birth	0.123306	9.79582e-05
Day of the transfer	Number of Fallopian tube obstruction	0.0807161	0.0109445
Day of the transfer	Other - inicacio	-0.0949169	0.0027534
Day of the transfer	GnRH-agonist - Short	0.0917176	0.00382002
Day of the transfer	GnRH-antagonist	-0.0774834	0.0145962
Day of the transfer	Duration of stimulation (days)	-0.120211	0.000146412
Day of the transfer	Number of follicles	0.0623221	0.0496085
Day of the transfer	Day of the transfer	1	0
Day of the transfer	Embryo score of the 1st embyro	-0.159984	4.08037e-07
Day of the transfer	Embryo score of the 2nd embyro	-0.15076	0.00011417
Embryo score of the 1st embyro	Non-pregnant	-0.249176	1.66436e-15
Embryo score of the 1st embyro	Clinical pregnant (singleton, twin, triplet)	0.249176	1.66436e-15
Embryo score of the 1st embyro	Age (years)	-0.1105	0.000489191
Embryo score of the 1st embyro	BMI (kg/m^2)	-0.0698338	0.0278494
Embryo score of the 1st embyro	FSH (IU/L)	-0.0906079	0.00428926
Embryo score of the 1st embyro	AMH (pmol/L)	0.0861472	0.00662911
Embryo score of the 1st embyro	GnRH-agonist - Short	-0.0927816	0.00344591
Embryo score of the 1st embyro	Number of follicles	0.13893	1.12555e-05
Embryo score of the 1st embyro	Day of the transfer	-0.159984	4.08037e-07
Embryo score of the 1st embyro	Embryo score of the 1st embyro	1	0
Embryo score of the 1st embyro	Embryo score of the 2nd embyro	0.598539	2.01643e-64
Embryo score of the 1st embyro	Endometrial thickness on the day of triggering hCG injection (ENDOV; mm)	0.0890403	0.00532752
Embryo score of the 1st embyro	Paternal age (years)	-0.0967137	0.00241367
Embryo score of the 1st embyro	Oligospermia	-0.0766848	0.0157015
Embryo score of the 1st embyro	Sperm motility (%)	0.0718926	0.0235491
Embryo score of the 1st embyro	Teratozoospermia	-0.0821183	0.00966719
Embryo score of the 1st embyro	Normospermia	0.0723359	0.0227024
Embryo score of the 1st embyro	Live birth	0.145148	4.4295e-06
Embryo score of the 2nd embyro	Non-pregnant	-0.141844	0.000285937
Embryo score of the 2nd embyro	Clinical pregnant (singleton, twin, triplet)	0.141844	0.000285937
Embryo score of the 2nd embyro	Male side	-0.0927274	0.0180475
Embryo score of the 2nd embyro	FSH (IU/L)	-0.0798562	0.0418234
Embryo score of the 2nd embyro	GnRH-agonist - Short	-0.0896769	0.0222233
Embryo score of the 2nd embyro	Number of births	-0.0801306	0.0411227
Embryo score of the 2nd embyro	Number of miscarriages	-0.0806559	0.0398092
Embryo score of the 2nd embyro	Number of follicles	0.0916681	0.0194125
Embryo score of the 2nd embyro	Day of the transfer	-0.15076	0.00011417
Embryo score of the 2nd embyro	Embryo score of the 1st embyro	0.598539	2.01643e-64
Embryo score of the 2nd embyro	Embryo score of the 2nd embyro	1	0
Embryo score of the 2nd embyro	Embryo score of the 3rd embyro	0.448051	0.00330683
Embryo score of the 2nd embyro	Endometrial thickness on the day of triggering hCG injection (ENDOV; mm)	0.0791769	0.0450881
Embryo score of the 2nd embyro	Paternal age (years)	-0.134873	0.00061774
Embryo score of the 2nd embyro	Oligospermia	-0.0826104	0.0352298
Embryo score of the 2nd embyro	Sperm motility (%)	0.0926528	0.0181409
Embryo score of the 2nd embyro	Teratozoospermia	-0.10483	0.00747587
Embryo score of the 2nd embyro	Normospermia	0.0932347	0.0174241
Embryo score of the 2nd embyro	Live birth	0.0836242	0.0330366
Embryo score of the 3rd embyro	Number of cycle	-0.396075	0.0103629
Embryo score of the 3rd embyro	Number of miscarriages	0.36069	0.0205194
Embryo score of the 3rd embyro	Embryo score of the 2nd embyro	0.448051	0.00330683
Embryo score of the 3rd embyro	Embryo score of the 3rd embyro	1	0
Endometrial thickness on the day of triggering hCG injection (ENDOV; mm)	Age (years)	-0.068841	0.0312583
Endometrial thickness on the day of triggering hCG injection (ENDOV; mm)	Height (cm)	0.159672	5.1178e-07
Endometrial thickness on the day of triggering hCG injection (ENDOV; mm)	Weight (kg)	0.127756	6.10597e-05
Endometrial thickness on the day of triggering hCG injection (ENDOV; mm)	BMI (kg/m^2)	0.0737544	0.021005
Endometrial thickness on the day of triggering hCG injection (ENDOV; mm)	FSH (IU/L)	-0.0970494	0.00236677
Endometrial thickness on the day of triggering hCG injection (ENDOV; mm)	AMH (pmol/L)	0.0749374	0.0190262
Endometrial thickness on the day of triggering hCG injection (ENDOV; mm)	GnRH-agonist - Long	0.135224	2.18478e-05
Endometrial thickness on the day of triggering hCG injection (ENDOV; mm)	Number of births	0.0782198	0.0143634
Endometrial thickness on the day of triggering hCG injection (ENDOV; mm)	Duration of stimulation (days)	0.0854403	0.00747705
Endometrial thickness on the day of triggering hCG injection (ENDOV; mm)	Number of follicles	0.135352	2.14537e-05
Endometrial thickness on the day of triggering hCG injection (ENDOV; mm)	Embryo score of the 1st embyro	0.0890403	0.00532752
Endometrial thickness on the day of triggering hCG injection (ENDOV; mm)	Embryo score of the 2nd embyro	0.0791769	0.0450881
Endometrial thickness on the day of triggering hCG injection (ENDOV; mm)	Endometrial thickness on the day of triggering hCG injection (ENDOV; mm)	1	0
Endometrial thickness on the day of triggering hCG injection (ENDOV; mm)	Endometrial thickness on the day of puncture (ENDPU; mm)	0.601035	7.09111e-90
Endometrial thickness on the day of triggering hCG injection (ENDOV; mm)	Endometrial thickness on the day of embryo transfer (ENDET; mm)	0.489588	4.9797e-60
Endometrial thickness on the day of triggering hCG injection (ENDOV; mm)	Sperm concentration (x 10^6/ml)	-0.107845	0.000725114
Endometrial thickness on the day of triggering hCG injection (ENDOV; mm)	Oligospermia	0.0813508	0.0108855
Endometrial thickness on the day of triggering hCG injection (ENDOV; mm)	Sperm motility (%)	-0.0642466	0.044461
Endometrial thickness on the day of triggering hCG injection (ENDOV; mm)	Teratozoospermia	0.0659747	0.039028
Endometrial thickness on the day of triggering hCG injection (ENDOV; mm)	Normospermia	-0.1042	0.00109451
Endometrial thickness on the day of triggering hCG injection (ENDOV; mm)	Live birth	0.076827	0.0162026
Endometrial thickness on the day of puncture (ENDPU; mm)	Age (years)	-0.0882906	0.00787024
Endometrial thickness on the day of puncture (ENDPU; mm)	Height (cm)	0.1669	4.43182e-07
Endometrial thickness on the day of puncture (ENDPU; mm)	Weight (kg)	0.133725	5.44954e-05
Endometrial thickness on the day of puncture (ENDPU; mm)	BMI (kg/m^2)	0.0788761	0.0176316
Endometrial thickness on the day of puncture (ENDPU; mm)	FSH (IU/L)	-0.0803138	0.0156635
Endometrial thickness on the day of puncture (ENDPU; mm)	LH (IU/L)	-0.0667784	0.0446036
Endometrial thickness on the day of puncture (ENDPU; mm)	GnRH-agonist - Long	0.0876832	0.00830938
Endometrial thickness on the day of puncture (ENDPU; mm)	Number of births	0.0839841	0.0114882
Endometrial thickness on the day of puncture (ENDPU; mm)	Number of follicles	0.0674166	0.0425999
Endometrial thickness on the day of puncture (ENDPU; mm)	Endometrial thickness on the day of triggering hCG injection (ENDOV; mm)	0.601035	7.09111e-90
Endometrial thickness on the day of puncture (ENDPU; mm)	Endometrial thickness on the day of puncture (ENDPU; mm)	1	0
Endometrial thickness on the day of puncture (ENDPU; mm)	Endometrial thickness on the day of embryo transfer (ENDET; mm)	0.493855	9.33708e-57
Endometrial thickness on the day of puncture (ENDPU; mm)	Sperm concentration (x 10^6/ml)	-0.0762044	0.0218687
Endometrial thickness on the day of puncture (ENDPU; mm)	Oligospermia	0.0769862	0.0205458
Endometrial thickness on the day of puncture (ENDPU; mm)	Live birth	0.108166	0.0011179
Endometrial thickness on the day of embryo transfer (ENDET; mm)	Height (cm)	0.115833	0.000259908
Endometrial thickness on the day of embryo transfer (ENDET; mm)	Weight (kg)	0.171828	5.32406e-08
Endometrial thickness on the day of embryo transfer (ENDET; mm)	BMI (kg/m^2)	0.13284	2.75251e-05
Endometrial thickness on the day of embryo transfer (ENDET; mm)	FSH (IU/L)	-0.105681	0.000867495
Endometrial thickness on the day of embryo transfer (ENDET; mm)	LH (IU/L)	-0.0964784	0.00237461
Endometrial thickness on the day of embryo transfer (ENDET; mm)	GnRH-agonist - Long	0.0834164	0.00864208
Endometrial thickness on the day of embryo transfer (ENDET; mm)	GnRH-antagonist	-0.0803082	0.0114802
Endometrial thickness on the day of embryo transfer (ENDET; mm)	Number of births	0.125161	7.85915e-05
Endometrial thickness on the day of embryo transfer (ENDET; mm)	Number of abortions	-0.0637031	0.0450835
Endometrial thickness on the day of embryo transfer (ENDET; mm)	Duration of stimulation (days)	0.0679713	0.0324811
Endometrial thickness on the day of embryo transfer (ENDET; mm)	Endometrial thickness on the day of triggering hCG injection (ENDOV; mm)	0.489588	4.9797e-60
Endometrial thickness on the day of embryo transfer (ENDET; mm)	Endometrial thickness on the day of puncture (ENDPU; mm)	0.493855	9.33708e-57
Endometrial thickness on the day of embryo transfer (ENDET; mm)	Endometrial thickness on the day of embryo transfer (ENDET; mm)	1	0
Endometrial thickness on the day of embryo transfer (ENDET; mm)	Sperm concentration (x 10^6/ml)	-0.105713	0.000864309
Endometrial thickness on the day of embryo transfer (ENDET; mm)	Sperm motility (%)	-0.115958	0.000255922
Endometrial thickness on the day of embryo transfer (ENDET; mm)	Asthenozoospermia	0.0908644	0.00421921
Endometrial thickness on the day of embryo transfer (ENDET; mm)	Teratozoospermia	0.064229	0.0433366
Endometrial thickness on the day of embryo transfer (ENDET; mm)	Normospermia	-0.107749	0.000684161
Paternal age (years)	Non-pregnant	0.13696	1.64047e-05
Paternal age (years)	Clinical pregnant (singleton, twin, triplet)	-0.13696	1.64047e-05
Paternal age (years)	Age (years)	0.542337	2.95336e-76
Paternal age (years)	Number of cycle	0.169649	8.74433e-08
Paternal age (years)	PCOS	-0.15324	1.38654e-06
Paternal age (years)	Other - inicacio	0.104136	0.00107668
Paternal age (years)	FSH (IU/L)	0.120646	0.000149662
Paternal age (years)	AMH (pmol/L)	-0.170358	7.71161e-08
Paternal age (years)	GnRH-agonist - Short	0.064377	0.0435988
Paternal age (years)	GnRH-agonist - Long	-0.0665436	0.0369798
Paternal age (years)	Duration of infertility (years)	0.101896	0.0013791
Paternal age (years)	Number of births	0.169682	8.69469e-08
Paternal age (years)	Number of follicles	-0.215065	9.47904e-12
Paternal age (years)	Embryo score of the 1st embyro	-0.0967137	0.00241367
Paternal age (years)	Embryo score of the 2nd embyro	-0.134873	0.00061774
Paternal age (years)	Paternal age (years)	1	0
Paternal age (years)	Sperm motility (%)	-0.124475	9.11948e-05
Paternal age (years)	Asthenozoospermia	0.105747	0.000898344
Paternal age (years)	Normospermia	-0.101461	0.00144629
Paternal age (years)	Live birth	-0.0652763	0.0407392
Sperm concentration (x 10^6/ml)	Age (years)	0.091937	0.00373634
Sperm concentration (x 10^6/ml)	Weight (kg)	-0.100547	0.0015114
Sperm concentration (x 10^6/ml)	BMI (kg/m^2)	-0.095966	0.00246789
Sperm concentration (x 10^6/ml)	Number of cycle	-0.0917451	0.00380943
Sperm concentration (x 10^6/ml)	Number of Fallopian tube obstruction	0.0634417	0.0456446
Sperm concentration (x 10^6/ml)	Male side	-0.437714	9.80254e-48
Sperm concentration (x 10^6/ml)	Endometriosis	0.0751231	0.0179021
Sperm concentration (x 10^6/ml)	Number of unsuccessful IUI	0.102938	0.00116084
Sperm concentration (x 10^6/ml)	Other - inicacio	0.15427	1.03702e-06
Sperm concentration (x 10^6/ml)	FSH (IU/L)	0.0785437	0.013295
Sperm concentration (x 10^6/ml)	AMH (pmol/L)	-0.0928147	0.00341803
Sperm concentration (x 10^6/ml)	Endometrial thickness on the day of triggering hCG injection (ENDOV; mm)	-0.107845	0.000725114
Sperm concentration (x 10^6/ml)	Endometrial thickness on the day of puncture (ENDPU; mm)	-0.0762044	0.0218687
Sperm concentration (x 10^6/ml)	Endometrial thickness on the day of embryo transfer (ENDET; mm)	-0.105713	0.000864309
Sperm concentration (x 10^6/ml)	Sperm concentration (x 10^6/ml)	1	0
Sperm concentration (x 10^6/ml)	Oligospermia	-0.659591	5.02271e-125
Sperm concentration (x 10^6/ml)	Sperm motility (%)	0.582221	3.57929e-91
Sperm concentration (x 10^6/ml)	Asthenozoospermia	-0.434199	6.44321e-47
Sperm concentration (x 10^6/ml)	Teratozoospermia	-0.513889	5.07722e-68
Sperm concentration (x 10^6/ml)	Normospermia	0.610052	2.82157e-102
Oligospermia	Number of cycle	0.0823803	0.00940132
Oligospermia	Number of Fallopian tube obstruction	-0.117859	0.000197448
Oligospermia	Male side	0.447866	3.75794e-50
Oligospermia	Number of unsuccessful IUI	-0.103097	0.0011405
Oligospermia	Other - inicacio	-0.153984	1.08625e-06
Oligospermia	Embryo score of the 1st embyro	-0.0766848	0.0157015
Oligospermia	Embryo score of the 2nd embyro	-0.0826104	0.0352298
Oligospermia	Endometrial thickness on the day of triggering hCG injection (ENDOV; mm)	0.0813508	0.0108855
Oligospermia	Endometrial thickness on the day of puncture (ENDPU; mm)	0.0769862	0.0205458
Oligospermia	Sperm concentration (x 10^6/ml)	-0.659591	5.02271e-125
Oligospermia	Oligospermia	1	0
Oligospermia	Sperm motility (%)	-0.445885	1.12951e-49
Oligospermia	Asthenozoospermia	0.327522	2.92904e-26
Oligospermia	Teratozoospermia	0.555637	1.59537e-81
Oligospermia	Normospermia	-0.551232	5.23052e-80
Sperm motility (%)	Non-pregnant	-0.0802156	0.0114506
Sperm motility (%)	Clinical pregnant (singleton, twin, triplet)	0.0802156	0.0114506
Sperm motility (%)	Height (cm)	-0.0839096	0.00815733
Sperm motility (%)	Weight (kg)	-0.104276	0.000999166
Sperm motility (%)	BMI (kg/m^2)	-0.0791504	0.0125974
Sperm motility (%)	Number of cycle	-0.104597	0.000963548
Sperm motility (%)	Number of Fallopian tube obstruction	0.0770051	0.015219
Sperm motility (%)	Male side	-0.371468	7.54959e-34
Sperm motility (%)	Number of unsuccessful IUI	0.0973533	0.00213186
Sperm motility (%)	Other - inicacio	0.0829791	0.00889543
Sperm motility (%)	LH (IU/L)	0.0822204	0.00954069
Sperm motility (%)	Number of abortions	0.0630454	0.0470164
Sperm motility (%)	Embryo score of the 1st embyro	0.0718926	0.0235491
Sperm motility (%)	Embryo score of the 2nd embyro	0.0926528	0.0181409
Sperm motility (%)	Endometrial thickness on the day of triggering hCG injection (ENDOV; mm)	-0.0642466	0.044461
Sperm motility (%)	Endometrial thickness on the day of embryo transfer (ENDET; mm)	-0.115958	0.000255922
Sperm motility (%)	Paternal age (years)	-0.124475	9.11948e-05
Sperm motility (%)	Sperm concentration (x 10^6/ml)	0.582221	3.57929e-91
Sperm motility (%)	Oligospermia	-0.445885	1.12951e-49
Sperm motility (%)	Sperm motility (%)	1	0
Sperm motility (%)	Asthenozoospermia	-0.837724	1.29512e-262
Sperm motility (%)	Teratozoospermia	-0.550566	8.82487e-80
Sperm motility (%)	Normospermia	0.752443	6.59026e-182
Asthenozoospermia	Non-pregnant	0.0785856	0.0132456
Asthenozoospermia	Clinical pregnant (singleton, twin, triplet)	-0.0785856	0.0132456
Asthenozoospermia	Height (cm)	0.0795217	0.0121866
Asthenozoospermia	Weight (kg)	0.0932066	0.00328402
Asthenozoospermia	BMI (kg/m^2)	0.0688271	0.0301046
Asthenozoospermia	Number of cycle	0.0897659	0.00464247
Asthenozoospermia	Number of Fallopian tube obstruction	-0.0851335	0.00727007
Asthenozoospermia	Male side	0.295159	2.06285e-21
Asthenozoospermia	Number of unsuccessful IUI	-0.0670776	0.0345613
Asthenozoospermia	LH (IU/L)	-0.0711446	0.0249667
Asthenozoospermia	Endometrial thickness on the day of embryo transfer (ENDET; mm)	0.0908644	0.00421921
Asthenozoospermia	Paternal age (years)	0.105747	0.000898344
Asthenozoospermia	Sperm concentration (x 10^6/ml)	-0.434199	6.44321e-47
Asthenozoospermia	Oligospermia	0.327522	2.92904e-26
Asthenozoospermia	Sperm motility (%)	-0.837724	1.29512e-262
Asthenozoospermia	Asthenozoospermia	1	0
Asthenozoospermia	Teratozoospermia	0.429324	8.45943e-46
Asthenozoospermia	Normospermia	-0.795109	1.84004e-217
Teratozoospermia	Age (years)	-0.0639115	0.0440627
Teratozoospermia	Number of Fallopian tube obstruction	-0.105676	0.000852409
Teratozoospermia	Male side	0.376677	7.88697e-35
Teratozoospermia	Number of unsuccessful IUI	-0.077505	0.0145686
Teratozoospermia	Other - inicacio	-0.136576	1.5703e-05
Teratozoospermia	FSH (IU/L)	-0.0743878	0.0190579
Teratozoospermia	Number of abortions	-0.0673427	0.0338519
Teratozoospermia	Embryo score of the 1st embyro	-0.0821183	0.00966719
Teratozoospermia	Embryo score of the 2nd embyro	-0.10483	0.00747587
Teratozoospermia	Endometrial thickness on the day of triggering hCG injection (ENDOV; mm)	0.0659747	0.039028
Teratozoospermia	Endometrial thickness on the day of embryo transfer (ENDET; mm)	0.064229	0.0433366
Teratozoospermia	Sperm concentration (x 10^6/ml)	-0.513889	5.07722e-68
Teratozoospermia	Oligospermia	0.555637	1.59537e-81
Teratozoospermia	Sperm motility (%)	-0.550566	8.82487e-80
Teratozoospermia	Asthenozoospermia	0.429324	8.45943e-46
Teratozoospermia	Teratozoospermia	1	0
Teratozoospermia	Normospermia	-0.632218	6.08294e-112
Normospermia	Non-pregnant	-0.089037	0.00498859
Normospermia	Clinical pregnant (singleton, twin, triplet)	0.089037	0.00498859
Normospermia	Height (cm)	-0.0715991	0.0240532
Normospermia	Weight (kg)	-0.104302	0.000996163
Normospermia	BMI (kg/m^2)	-0.0846726	0.00759347
Normospermia	Number of cycle	-0.0938567	0.00307226
Normospermia	Number of Fallopian tube obstruction	0.105319	0.000887738
Normospermia	Male side	-0.40622	9.65615e-41
Normospermia	Number of unsuccessful IUI	0.0687506	0.0302885
Normospermia	Other - inicacio	0.104237	0.00100351
Normospermia	LH (IU/L)	0.0688833	0.0299698
Normospermia	Duration of stimulation (days)	-0.0669967	0.0347803
Normospermia	Embryo score of the 1st embyro	0.0723359	0.0227024
Normospermia	Embryo score of the 2nd embyro	0.0932347	0.0174241
Normospermia	Endometrial thickness on the day of triggering hCG injection (ENDOV; mm)	-0.1042	0.00109451
Normospermia	Endometrial thickness on the day of embryo transfer (ENDET; mm)	-0.107749	0.000684161
Normospermia	Paternal age (years)	-0.101461	0.00144629
Normospermia	Sperm concentration (x 10^6/ml)	0.610052	2.82157e-102
Normospermia	Oligospermia	-0.551232	5.23052e-80
Normospermia	Sperm motility (%)	0.752443	6.59026e-182
Normospermia	Asthenozoospermia	-0.795109	1.84004e-217
Normospermia	Teratozoospermia	-0.632218	6.08294e-112
Normospermia	Normospermia	1	0
Live birth	Non-pregnant	-0.55247	1.97219e-80
Live birth	Clinical pregnant (singleton, twin, triplet)	0.55247	1.97219e-80
Live birth	Age (years)	-0.144733	4.66725e-06
Live birth	FSH (IU/L)	-0.0840664	0.00803851
Live birth	AMH (pmol/L)	0.0999028	0.00162128
Live birth	GnRH-agonist - Short	-0.0766801	0.0156553
Live birth	GnRH-agonist - Long	0.125433	7.39115e-05
Live birth	Duration of infertility (years)	-0.0764912	0.0159141
Live birth	Number of follicles	0.123306	9.79582e-05
Live birth	Embryo score of the 1st embyro	0.145148	4.4295e-06
Live birth	Embryo score of the 2nd embyro	0.0836242	0.0330366
Live birth	Endometrial thickness on the day of triggering hCG injection (ENDOV; mm)	0.076827	0.0162026
Live birth	Endometrial thickness on the day of puncture (ENDPU; mm)	0.108166	0.0011179
Live birth	Paternal age (years)	-0.0652763	0.0407392
Live birth	Live birth	1	0
